# Supplementary material for: Network-based analysis of virulence factors for uncovering Aeromonas veronii pathogenesis
Source: BMC Microbiol. 2021 Jun 24;21:188. doi: 10.1186/s12866-021-02261-8 (PMC8223281; doi:10.1186/s12866-021-02261-8)
Supplement: Supplementary file 1 — Additional file 1: Table S1. Gene expression data under different conditions in Aeromonas veronii [file 12866_2021_2261_MOESM1_ESM.xlsx]

## Sheet: gene.FPKM
Table S1. Gene expression data under different conditions in Aeromonas veronii
ID	argR1	argR2	argR3	avrA1	avrA2	avrA3	hfq1	hfq2	hfq3	smpB1	smpB2	smpB3	tmRNA1	tmRNA2	tmRNA3	wt1	wt2	wt3
C4_1124	50.58	51.69	48.77	35.07	52.28	43.82	56.28	46.5	46.3	41.73	48.84	41.13	47.91	53.4	41.5	51.17	48.64	56.58
C4_1093	32.58	42.7	44.39	18.07	29.82	36.71	85.45	87.12	76.82	28.05	28.79	32.15	81.85	75.97	65.14	29.95	24.77	28.72
C4_3835	3.05	2.08	1.95	2.87	1.91	1.14	16.48	8.4	6.65	108.06	104.28	69.56	4.05	3.27	1.89	17.54	29.73	13.19
C4_1169	5.42	5.24	3.34	5.98	7.29	5.55	7.4	7.27	7	11.8	10.81	7.99	6.66	6.64	8.25	6.08	6.05	6.44
C4_2326	10.71	14.37	14.06	15.2	11.59	18.55	21.55	21.75	27.34	2.27	8.28	8.23	19.03	23.88	17.01	7.18	6.85	18.48
C4_0263	60.46	96.59	71.28	83.78	113.25	77.77	13.04	14.35	13.66	19.24	21.77	23.04	63.67	58.93	38.52	47.3	38.64	46.24
C4_3757	77.33	74.27	74.85	72	84.71	74.86	64.37	63.77	54.05	127.1	115.84	103.78	107.31	100.56	96.43	125.13	105.81	129.32
C4_1179	2.8	2.5	5.72	3.8	2.46	2.18	5.36	10.98	3.83	1.65	2.86	1.14	5.19	3.36	2.2	1.47	1.4	3.28
C4_0694	444.18	428.67	414.16	333.13	282.71	393.79	186.74	182.17	181.94	281.67	204.3	269.53	398.81	440.19	324.02	261.32	244.65	254.34
C4_0759	38.27	44.42	47.89	27.19	22.63	32.64	27.65	23.93	27.68	17.03	19.82	22.85	29.3	30.76	26.14	17.54	21.5	24.19
C4_3117	25.87	25.81	27.99	19.57	34.16	21.93	24.63	14.06	20.62	31.35	31.92	25.96	37.01	37.31	40.71	33.65	17.26	24.98
C4_3778	139.28	200.25	164.9	183.42	190.16	151.87	187.42	187.88	183.83	160.22	146.12	139.23	155.41	132.76	105.04	92.05	104.9	93.38
C4_2237	174.19	99.64	201.76	116.11	108.93	134.97	100.98	83.68	93.27	133.16	93.23	127.52	121.73	185.61	157.28	130.58	130.83	139.64
C4_2208	6.9	9.11	7.93	6.35	4.71	6.74	5.69	4.99	4.63	2.75	2.61	4.18	5.75	6.26	4.75	3.49	2.79	3.91
C4_3444	3.76	2.9	11.5	1.15	5.43	2.35	8.26	8.37	10.69	7.94	2.07	8.23	10.99	7.5	5.8	5.37	2.56	8.5
C4_2951	73.08	80.25	81.16	79.09	98.57	70.86	31.37	28.38	33	35.9	36.01	44.79	47.79	46.41	37.71	49.33	39.52	41.11
C4_3715	61.95	87.28	69.45	90	101.68	82.85	92.2	66.44	78.71	138.34	93.13	88.1	111.44	110.74	115.36	104.17	109.04	108.75
C4_0133	18.74	15.21	20.4	11.55	19.57	17.78	12.36	15.87	15.66	15.33	14.07	17.02	19.09	23.64	18.82	22.46	17.63	27.69
C4_0084	1.82	0	0	0	0	0	0	0	0	0	0	0	0.88	0	0	1.15	1.1	0
C4_3678	776.04	1029.91	881.98	983.91	1870.08	1244.21	4347.79	3205.31	2549.37	244.7	218.13	294.03	894.02	818.22	759.14	562.54	80.64	650.01
C4_4485	78.36	60.92	70.87	56.48	104.24	98.32	38.37	50.73	31.64	120.77	109.53	92.06	72.22	98.19	82.25	122.41	79.25	131.33
C4_1220	69.32	72.61	77.69	49.44	41.88	59.06	174.87	154.55	130.62	58.43	63.04	60.62	63.07	64.18	54.68	54.18	55.16	59.9
C4_4504	490.5	428.38	438.84	296.32	235.88	300.34	67.69	74.39	76.54	221.28	179.66	241.61	382.03	459.01	390.34	326.2	274.08	286.17
C4_2040	3.17	2.95	1.62	2.57	2.33	1.03	6.09	2.6	3.11	4.2	2.18	1.63	3.71	2.49	4.53	2.34	2.23	3.58
C4_3255	17.72	13.63	12.1	8.91	17.1	10.68	57.3	41.3	42.01	10.66	7.24	10.07	26.95	21.35	22.83	12.78	7.88	8.29
C4_1676	104	103.85	111.29	64.72	71.75	89.88	78.1	80.02	73.69	59.4	43.68	49.68	96.19	103.4	92.95	67.68	50.04	75.34
C4_4493	20.88	17.75	16.27	17.22	35.05	20.15	14.3	14.72	12.72	25.56	20.89	30.83	21.74	28.42	18.61	45.29	27.33	97.29
C4_3015	12.61	20.72	15.83	9.62	19.39	12.79	32.17	33.04	26.48	14.79	8.79	15.3	25.33	27.95	25.05	13.15	18.67	10.8
C4_1203	41.79	43.2	41.35	27.78	29.23	33.43	21.13	21.56	21.68	25.13	27.61	21.32	30.01	35.22	24.31	34.81	28.68	39.49
C4_0147	634.24	584.32	620.18	392.69	353	431.15	275.05	252.07	261.89	164.09	145.6	217.25	419	483.43	362.81	281.12	243.97	267.71
C4_3814	1483.45	1569.74	1502.98	1350.06	1443.37	1460.09	578.67	487.07	444.6	933.72	751.39	744.82	1319.51	1678.68	1451.17	876.07	803.78	892.9
C4_4213	17.69	15.36	16.73	11.98	15.9	12.8	20.09	22.99	19.69	20.75	15.98	17.21	37.54	36.74	28.78	17.91	15.17	16.55
C4_0942	1.65	1.03	1.45	0.47	1.31	1.17	0.46	0.24	0.23	0.79	0.27	0.27	1.17	0.67	0.5	0.7	0.44	1.78
C4_1683	199.21	190.95	199.36	142.8	190.54	181.88	213.58	226.29	194.33	71.53	67.74	87.27	193.51	181.81	160.34	132.1	128.09	116.37
C4_1982	41.25	35.98	18.77	22.02	37.14	31.63	19.34	4.29	10.6	65.85	59.61	57.69	43.03	35.41	37.28	30.65	25.4	35.22
C4_0340	1220.69	1222.94	1196.4	1138.46	1372.34	1318.3	1015.57	1176.02	1041.67	1006.89	1105.07	1728.22	1363.27	1378.84	1264.25	1897.2	1839.14	1843.16
C4_4092	114.62	116.04	110.71	78.33	78.63	87.15	86.59	84.9	87.29	49.86	45.68	56.31	70.87	74.14	55	55.72	55.59	52.22
C4_1689	1.59	3.84	1.62	2.52	6	3.14	36.21	23.04	18.23	23.54	20.94	14.46	5.22	5.32	5.47	8.17	8.39	11.61
C4_1643	26676.3	28502.3	26885.9	49440.5	56925.8	42380.2	91010.7	97470.4	106042	452243	510568	341593	68955.1	61234.3	77840.1	82998.1	121967	92460.5
C4_0882	365.81	334	326.83	261.39	252.05	289.54	358.22	319.25	313.37	523.94	447.47	398.06	309.28	342.07	304.52	459.43	433.07	468.12
C4_2426	41.74	51.68	43.78	45.05	67.97	55.33	13.27	14.74	16.5	96.31	77.87	70.1	95.52	86.23	81.57	80.34	66.93	75.35
C4_3061	37.33	31.79	36.05	21.96	21.15	27.09	17.03	19.15	16.7	9.95	16.37	9.73	26.83	35.64	19.83	18.38	15.14	21.05
C4_0894	55.91	64.81	63.54	48.21	59.72	58.87	40.1	38.34	35.38	26.87	34.96	37.23	54.02	68.49	45.84	41.85	38.78	40.07
C4_3805	34.41	34.15	35.03	22.27	32.16	27.14	19.89	28.82	27.69	62.02	52.59	50.83	51.93	53.52	48.36	45.27	40.92	50.83
C4_2570	27.3	27.96	29.11	17.33	22.24	20.33	20.84	21.34	15.33	11.7	11.62	14.8	18.49	20.03	14.88	12.96	10.18	13.5
C4_3718	52.72	51.42	38.91	45.09	44.58	48.81	29.16	33.08	24.32	327.93	274.7	266.69	73.65	81.95	67.01	185.38	165.14	143.34
C4_1650	75.63	53.68	64.07	69.93	71.05	67.73	47.47	42.56	54.28	294.03	184.77	180.99	208.33	191.58	202.52	168.25	144.33	116.44
C4_2319	51.69	49.07	59.1	36.76	66.16	55.98	81.96	96.17	76.73	41	35.64	43.55	74.04	73.59	67.12	46	35.57	48.01
C4_1939	44.82	30.38	49.33	28.01	27.68	39.35	2121.02	2096.91	2353.37	261.95	274.47	376.79	181.09	153.91	151.32	65.22	72	59.54
C4_3324	116.89	134.43	103.16	113.1	114.72	120.14	165.06	152.91	130.71	65.47	60.2	72.63	114.73	116.17	118.16	121.93	98.99	109.66
BGI_novel_C67	31.71	33.03	29.64	22.14	24.21	26.71	8.32	8.97	7.98	15.31	15.45	12.01	19.07	24.86	19.44	20.59	14.89	18.1
C4_2806	12.74	12.15	7.81	6.13	9.8	10.48	4.26	12.46	5.58	7.3	8.86	7.55	8.01	7.13	5.34	7.6	6.22	5.19
C4_2900	2.97	4.53	4.04	8.33	3.23	5.64	2.81	0.95	0.95	16.88	13.19	10.49	15.43	16.01	9.56	9.85	4.34	12.27
C4_1819	14.57	13.1	14.6	11.93	14.38	10.79	13.69	12.39	7.2	14.69	13.44	13.15	11.43	14.17	10.39	10.55	9.93	11.47
C4_1518	18.9	11.2	11.12	8.32	19.44	13.47	20.63	19.13	12.81	12.27	8.89	11.15	20.56	18.23	14.87	15.18	13.88	11.39
C4_0240	0.77	0	0.78	0	1.68	0	0	2.99	0	5.61	2.92	3.63	1.72	0.5	0.97	1.88	1.2	0.6
C4_3924	138.15	145.73	170.2	221.53	257.57	202.6	233.94	184.86	174.44	6273.7	5021.8	3662.06	504.26	338.1	354.67	1075.89	1150.72	1002.21
C4_0907	8.04	5.38	3.84	7.82	10.64	8.35	6.17	6.32	9.97	15.91	13.25	12.62	9.07	10.07	6.35	34.03	33.87	53.81
C4_0898	36.91	48.41	34.66	53.48	46.33	44.12	20.8	43.43	31.98	75.35	55.48	33.3	84.31	103.07	89.28	44.03	47.75	46.53
C4_0573	191.87	229.01	176.38	109.15	116.5	170.7	66	84.69	73.26	138.98	113.11	100.48	131.6	173.11	154.81	225.03	218.4	194.03
C4_0686	4.33	5.01	5.43	4.09	4.02	4.54	3.74	5.29	5.75	5.07	7.22	5.52	5.37	5.97	6.75	7.56	4.29	7.49
C4_0115	1882	1559.32	1594.85	958.02	765.49	1103.53	546.8	574.4	497.66	1983.11	1730.64	1399.57	2188.63	1924.56	1739.51	2000.69	969.48	2121.32
C4_0787	0	0	0	0	0	0	0	0	0	0	0	0	0	0	5.05	0	0	0
C4_2268	3.82	6.36	4.48	3.3	2.44	4.36	4.07	4.93	5.81	1.65	0.86	1.5	3.99	5.22	2.59	2.19	4.55	1.41
C4_3696	48.44	28.81	41.88	43.03	70.46	67.3	221.76	221.03	206.77	137.67	131.61	77.38	103.37	86.02	118.13	56.01	52.31	61.85
C4_0174	19.82	17.95	19.71	13.69	9.17	10.38	14.6	11.03	17.18	10.16	7.99	11.44	17.89	11.59	9.22	9.39	6.5	10.17
C4_2558	42.18	41.26	43.21	31.77	55.49	48.52	13.11	10.92	13.95	70.8	66.77	92.09	26.84	31.4	27.26	80.37	34.63	84.24
C4_4320	83.65	110.71	107.79	56.02	54.47	76.05	63.87	47.64	53.98	14.52	15.12	23.62	60.75	69.12	52.25	48.86	53.17	46.06
C4_3670	27.4	28.47	25.9	21.25	22.86	30.09	49.04	40.5	33.21	8.73	10.46	13.13	19.35	19.61	15.56	17.34	12.77	15.97
C4_1160	57.13	60.72	63.2	35.37	31.57	42.35	40.33	42.58	37.73	37.12	33.59	39.08	49.66	34.42	23.32	50.25	44.77	46.92
C4_0938	1085.77	1592.26	1266.73	1462.18	1736.43	1390.09	17.11	17.46	26.18	198.64	190.99	175.21	1091.75	1150.97	1283.79	818.58	730.3	876.02
C4_4699	16.51	17.98	22.51	11.63	8.53	11.89	76.99	77.1	67.46	4.65	4.37	7.29	10.56	10.84	8.17	6.75	6.84	8.15
C4_1962	16.64	18.55	25.41	21.96	12.23	19.12	1605.82	1465.51	1645.7	32.82	40.18	67.86	84.95	72.24	94.49	14.85	17.47	13.05
C4_3880	37.21	44.4	44.85	35.13	48.06	36.96	72.59	72.84	77.94	25.28	29.91	40.99	63.15	67.38	50.12	30.33	25.53	29.32
C4_3008	16.86	17.01	10.51	14.14	9.36	10.11	6.02	7.28	3.26	5.8	5.23	4.8	12.61	20.3	11.51	10.3	7.55	8.89
C4_2647	85.29	81.14	73.24	53.78	59.2	80.19	54.69	43.95	41.43	50.87	52.44	35.25	50.94	61.09	49.95	45.7	45.71	53.98
C4_3772	19.19	16.7	22.52	13.55	19.97	15.92	31.76	26.2	26.7	30.4	17.72	22.8	33.09	37.69	27.82	21.03	20.11	17.05
C4_3937	47.97	47.8	48.44	39.26	55.68	48.16	77.29	59.88	54.04	27.8	26.94	38.78	68.47	83.87	74.65	44.68	48.44	36.25
C4_1431	6.89	7.66	7.05	0.96	3.26	3.84	33.09	52.36	50.2	0.99	0.51	1.02	2.61	1.33	1.96	2.64	3.37	3.79
C4_2710	14.01	14.76	17.6	17.81	21.58	16.48	26.33	24.5	25.39	10.76	15.9	16.59	29.39	28.24	26.85	11.51	9.41	13.31
C4_0460	14.51	60.26	12.7	57.77	25.23	13.66	16.91	25.96	8.59	33.63	503.54	228.88	2.77	3.75	15.48	26.96	82.53	20.27
C4_0709	64.42	64.35	77.33	73.1	71.28	71.5	34.7	21.06	24.31	51.55	36.07	37.44	83.53	82.74	81.05	62.05	50.7	71.66
C4_1527	183.94	139.95	192.08	167.03	171.33	173.34	85.76	75.86	63.22	308.64	225.9	209.86	296.93	306.37	299.09	220.93	217.35	232.92
C4_1601	1.27	0.35	0.98	0.63	1.06	0.63	1.23	1.58	2.52	1.37	0.71	1.06	2.91	2.45	1.54	0.91	0.58	2.62
C4_3997	2.45	1.35	0.63	2.13	0.68	0.61	3.85	2.13	1.52	0.66	1.72	1.37	0.56	1.29	1.27	1.76	1.4	1.69
C4_2906	64.96	31.12	27.12	25.4	25.56	37.23	52.7	49.03	27.81	78.67	61.26	43.64	43.63	66.14	47.12	63.05	40.11	54.13
C4_0359	0	0	0	0	0	0	0	0	0	2.54	0	0	0	0	0	0	0	0
C4_3841	4.9	0	0.83	0.77	2.68	4.69	7.76	13.46	6.3	3.67	7.65	7.6	7.68	7.31	7.12	3.29	1.26	4.39
C4_4641	151.38	160.96	154.37	103.14	199.71	136.47	105.82	130.83	90.13	99.49	96.28	110.99	130.12	189.86	133.76	172.33	117.93	163.65
C4_1265	2.02	1.34	4.97	1.99	1.35	3.98	1.17	2	2.39	6.31	3.5	5.66	3.64	5.01	3.29	1.87	2.14	3.58
C4_0130	781.06	831.06	764.67	610.31	744.3	723.93	740.46	683.48	566.69	743.2	610.06	653.23	576.11	764.36	590.92	490.87	531.04	539.16
C4_0795	48.84	49.92	48.9	32.18	47.71	40.75	64.21	51.84	48.21	14	17.15	20.91	39.45	34.73	30.96	28.96	21.36	26.73
C4_2811	29.09	23.48	28.09	19.22	10.13	23.26	35.65	34.55	23.34	18.93	21.49	18.24	42.72	42.76	39.02	31.74	24.49	18.69
C4_2645	7.71	10.36	9.37	5.13	13.99	6.79	20.48	19.65	14.18	25.52	21.04	16.41	9.29	6.63	8.93	24.27	50.1	29.91
C4_3134	4.58	6.32	7.35	6.21	6.01	6.55	18.59	14.57	14.71	55.53	56.81	53.92	6.47	6.12	6.49	24.25	20.53	19.67
C4_4065	7.83	6.93	8	7.39	11.41	12.47	9.91	18.53	14.25	16.16	16.03	15.93	16.23	12.69	13.96	8.96	10.54	16.44
C4_4364	0	0	0	0	0	0	0	0	0	4.41	0	0	0	4.87	22.82	4.22	0	0
C4_2187	0	0	0	0	0	0	0	0	3.02	3.65	0	1.89	0	0	0	0	0	0
C4_2308	33.38	35.5	42.82	27.71	28.06	28.22	17.71	21.11	22.48	26.5	35.38	30.52	43.92	55.19	35.71	44.96	42.12	44.31
C4_4545	1.1	0	0	1.02	0	1.04	4.15	0	0	0.91	1.89	0	1.74	0.67	1.3	0	0.78	0.78
C4_3902	91.7	81.62	81.66	62.58	79.76	75.2	38.03	32.73	32.58	44.86	34.86	39.07	79.85	91.17	61.39	44.61	74.26	45.61
C4_3655	209.31	181.54	211.08	166.53	132.23	167.69	63.13	62.14	60.09	181.36	143.82	170.98	183.97	189.23	147	215.64	217.43	177.98
C4_1296	1315.29	1884.9	1537.49	1777.14	2716.33	2008.17	285.88	245.64	251.66	953.06	709.11	750.2	1757.85	2080.45	1916.05	1524.07	1221.96	1254.21
C4_2701	1.17	1.28	1.8	1.37	1.53	1.17	2.85	4.11	1.56	1.99	0.69	1.6	2.56	3.21	2.49	1.37	2.24	0.94
C4_0203	2201.35	2252.26	2090.02	1850.63	1677.61	1855.2	2255.58	2271.44	2408.78	400.77	455.57	1027.13	2069.07	2010.26	1907.82	1028.65	863.72	933.31
C4_2609	8.02	10.07	12.71	6.13	9.31	8.27	3.52	5.07	4.33	3.85	2.8	7.57	6.39	4.04	6.73	9.92	9.48	4.59
C4_0528	34.59	22.34	30.27	31.8	39.32	29.86	44.8	40.01	40.82	34.18	25.11	32.76	45.94	59.92	45.89	33.12	30.79	32.55
C4_0077	6.12	10.81	9.55	9.83	10.38	10.3	12.9	15.94	11.9	19.58	13.37	10.87	9.84	13.7	7.06	10.61	6.43	10.68
C4_1884	4.22	3.16	2.96	4.45	5.2	2.65	3.67	2.89	2.43	3.97	4.9	1.8	7.04	6.95	5.32	4.17	2.94	5.27
C4_1300	12.78	5.81	13.05	4.83	9.3	12.21	14.56	17.32	9.03	15.9	14.2	13.33	12.18	23.82	13.7	14.25	10.37	14.88
C4_0473	4.98	2	3.49	5.57	4.11	2.75	17.11	10.67	8	5.33	6.96	8.02	9.31	8.63	6.69	5.37	6.55	2.97
C4_4078	338.42	380.37	404.35	387.99	306.8	296.47	694.37	732.19	647.71	685.28	601.63	428.04	338.16	329.09	300.56	311.66	311.92	374.87
BGI_novel_C65	15.64	20.6	16.31	14.39	11.28	13.37	14.79	11.72	8.87	8.63	7.65	7.6	17.73	15.93	14.26	8.49	11.94	9.85
C4_4420	32.38	30.85	28.12	18.78	22.19	21.39	8.31	12.54	9.32	33.87	25.89	37.79	20.62	23.86	20.13	48.79	50.27	33.35
C4_3858	19.98	23.46	17.27	19.01	17.67	25.09	35.11	35.1	29.73	27.37	21.92	18.16	35.61	41.09	37.67	21.34	11.99	22.77
C4_0474	46.37	42.9	58.13	38.08	23.88	32.88	13.6	12.25	12.84	13.62	13.78	16.94	15.27	18.95	12.5	28.95	24.58	26.26
C4_3432	0	0	0	0	0	0	0	0	0	0	0	0	0	0	3.97	0	0	0
C4_4492	55.02	78.4	59.78	67.47	100.3	57.57	68.22	44.75	54.5	98.42	70.48	69.05	98.75	97.78	85.17	50.74	32.74	58.54
C4_4661	100.36	91.87	103.21	60.6	112.6	99.83	74.55	82.58	65.45	191.87	189.56	166.68	113.69	130.74	106.04	136.11	112.95	161.97
C4_0944	32.5	29.09	20.73	10.42	27.63	21.19	24.01	14.66	18.46	15.47	15.22	16.02	33.7	43.41	29.91	24.69	15.47	24.25
C4_0664	16.6	12.59	13.63	10.95	11.96	10.4	13.79	10.88	11.85	10.51	7.8	10.86	12.24	10.53	7.97	11.04	6.62	6.65
C4_0556	34.59	20.69	22.37	20.95	19.36	24.49	18.18	12.39	17.81	54.63	27.42	36.11	32.69	39.99	27.84	34.71	24.16	39.33
BGI_novel_C59	19.8	22.71	24.87	18.46	24.46	30.54	27.05	21.13	21.77	16.51	13.5	15.04	28.82	32.02	30.81	28.28	26.03	24.43
C4_2245	50.97	48.63	58.65	29.19	45.97	59.49	14.34	21.85	24.84	125.95	104.09	105.3	136.65	154.95	130.13	67.12	54.04	74.66
C4_1765	26.1	22.16	27.41	14.9	24.02	21.84	38.97	30.11	32.69	21.6	12.45	15.77	32.31	45.73	30.71	33.43	28.79	28.72
C4_2892	0	0	0	6.62	0	0	0	0	0	0	0	0	0	0	0	2.9	0	0
C4_4135	9.59	9.43	9.44	8.11	15.86	11.09	38.61	35.38	33.31	13.25	9.26	13.24	20.54	20.04	19.33	18.62	13.59	12.36
C4_4097	2.62	2.3	2.68	1.83	1.46	2.08	174.03	157.49	122.74	39.42	49.68	60.69	14.52	7.39	7.31	6.37	10.48	6.85
C4_2981	0.11	0.36	0.45	0.56	0.74	0.55	0.22	0.67	0.44	0.65	1.48	0.67	1.13	1.29	1.04	1.26	0.77	1.32
C4_0159	98.21	120.21	104.38	132.88	161.03	118.36	67.3	49.73	45.21	97.81	73.75	73.49	139.11	164.28	152.09	113.04	101.07	95.32
C4_1459	817.79	756.59	733	662.84	677.92	646.62	856.75	842.17	745.2	952.17	820.51	728.99	0	0	0	821.65	748.5	888.23
C4_2700	168.29	178.55	163.12	138.7	158.58	158.59	131.76	117.08	90.82	160.64	166.67	162.59	140.32	150.9	132.81	110.26	108.33	112.75
C4_1549	123.54	134.09	105.45	125.36	113.77	103.21	34.87	42.75	43.33	65.03	52.86	44.98	189.58	189.64	174.49	96.77	60.06	107.64
C4_2176	4.93	12.68	0	4.08	0	0	0	0	0	4.6	7.23	9.56	0	8.73	4.12	4.26	14.19	3.98
C4_2325	11.13	11.94	11.92	8.42	10.76	9.59	15.37	10.63	16.98	6.57	7.12	9.34	13.17	13.84	7.63	10.42	10.2	7.45
C4_2712	0	0	0	0	0	0	3.58	0	0	0	0	0	0	0	0	0	0	1.7
C4_3084	1.68	5.96	6.87	4.52	3.64	4.69	12.62	4.77	3.15	26.52	10.06	6.25	12.33	10.5	11.91	9.82	12.49	8.27
C4_1686	12.77	14.25	11.44	8.28	22.32	7.78	14.3	9.42	4.69	12.13	14.28	10.37	14.92	12.15	11.22	18.8	18.41	21.59
C4_4431	56.07	51.45	46.11	39.44	39.59	38.09	44.22	38.84	41.71	53.41	37.68	38.39	55.12	49.73	50.12	53.14	48.1	45.5
C4_2955	78.21	79.93	74.42	53.25	81.51	78.72	69.46	72.92	62.99	46.89	41.71	42.47	72.45	93.3	65.98	73.55	45.99	77.97
C4_1478	3.07	5.21	0	2.19	0	1.48	3.66	0.75	0.74	0.7	2.19	2.18	0	0	0	2.51	3.6	4.19
C4_3240	10.05	15.52	11.01	9.16	10.45	15.91	43.05	47.54	28.67	12.23	12.45	14.75	18.6	10.39	11.74	7.44	11.43	6.06
C4_3818	77.15	77.46	75.58	57.29	53	61.88	73.54	76.24	75.38	39.49	39.87	49.84	67.29	62.85	58.49	64.05	53.13	50.62
C4_1656	125.68	143.88	137.73	103.81	93.26	107.71	59.61	56.19	56.63	33.36	32.07	36.58	108.81	115.13	93.45	60.61	56.47	63.16
C4_3934	118.63	131.58	113.37	74.87	98.41	110.83	73.91	83.47	80.85	49.35	40.99	41.99	156.1	171.99	141.16	94.74	64.21	70.15
C4_3657	498.87	569.44	478.71	488.98	729.77	585.38	361.14	329.53	324.17	720.27	582.89	504.43	705.5	775.39	768.22	698.57	492.32	643.46
C4_0502	8.8	5.54	5.87	4.64	7.12	10.51	7.7	14.54	12.5	25.86	17.67	18.58	13.42	20.52	13.03	17.43	9.58	14.23
C4_4403	671.27	629.14	691.97	483.92	443.5	523.62	142.2	188.43	211.91	421.76	363	475.76	319.12	388.37	318.29	902.45	943.01	1088.74
C4_4010	8.25	0	0	0	0	7.4	0	0	0	3.09	0	9.66	5.51	28.47	14.86	5.8	0	0
C4_0741	66.94	65.61	83.13	83.78	136.19	88.15	94.41	104.29	70.57	163.16	140.95	146.08	53.4	62.27	57.12	307.09	338.79	482.62
C4_0911	47.63	50.23	43.72	33.79	35.35	39.57	142.27	112.36	102.37	12.45	8.91	15.54	39.45	39.19	32.9	25.12	24.17	21.27
C4_4698	13.98	17.19	20.99	13.88	11.2	13.49	45.29	31.05	30.91	10.11	8.7	14.78	7.92	9.75	6.49	7.11	6.8	8.6
C4_2772	42.02	18.03	35.91	23.98	20.92	26.84	19.85	27.68	19.12	16.85	18.71	20.34	22.32	28.76	28.19	25.04	21.53	18.68
C4_3219	282.39	418.69	353.49	467.63	735.54	485.7	1438.19	1525.85	1788.92	357.36	255.66	182.61	854.5	837.24	772.55	211.72	160.49	172.07
C4_4087	9.89	2.09	7.71	4.15	11.46	7.37	22.65	17.66	10.64	12.41	12.92	9.88	11.69	19.51	12.89	8.5	11.37	11.8
C4_2952	695.56	928.43	862.98	1028.61	1154.73	902.23	733.82	701.36	728.1	738.01	726.91	852.38	772.09	676.89	628.53	531.57	477.53	513.57
C4_4198	21.15	24.09	20.14	23.06	38.58	25.95	52.47	36.36	36.2	33.64	35.02	27.13	41.97	43.25	35.63	42.73	28.2	32.89
C4_0960	5.55	7.71	8.68	6.69	9.75	8.1	67.9	46.87	41.45	67.29	50.18	51.2	14.68	15.38	12.16	36.57	42.77	37.26
C4_3457	7.1	16.59	12.52	7.78	6.56	6.21	20.17	20.72	17.9	5.76	3	2.98	11.36	10.87	11.51	9.51	7.34	5.96
C4_4196	6.39	5.18	5.07	4.35	9.44	4.52	14.82	15.27	16.85	6.49	8.2	8.63	12.35	13.97	12.53	11.69	13.34	8.87
C4_4025	0	0	0	0	0	0	0	0	0	0	0	0	3.25	0	0	0	3.16	0
C4_0367	13.69	10.07	7.99	11.9	8.52	16.73	191.65	166.79	143.41	11.71	6.1	15.6	17.91	12.8	16.57	16.52	9.32	10.02
C4_2996	4.06	0	0	0	0	0	0	0	0	0	2.15	4.27	0	0	0	1.9	1.81	1.78
C4_3094	2.88	0.42	2.36	1.93	2.14	2.1	1.12	0.58	1.53	1.3	1.13	2.02	1.44	1.92	1.22	2.69	0.73	1.11
C4_2261	0	0	0	0	0	0	0	0	0	4.07	4.3	4.26	7.8	0	0	3.87	0	14.24
C4_3673	13.57	21.43	20.14	21.53	28.09	19.72	88.3	81.28	79.6	3.93	3.07	3.05	10.86	14.81	15.03	12.39	13.52	14.3
C4_2132	72.12	57.48	61.76	54.79	68.4	59.27	71.28	86.21	60.13	47.74	45.69	56.77	71.75	84.79	57.15	63.59	52.81	63.63
C4_1929	79.85	85.16	94.43	46.56	64.81	78.23	249.35	221.64	187.65	141.79	105.78	119.25	86.31	106.27	112.62	159.71	76.86	124.54
C4_4423	5.68	3.49	0	7.32	6.14	5.2	8.01	0	7.82	236.59	310.02	186.8	21.09	30.3	38.41	128.01	97.29	83.22
C4_0958	21.97	25.93	19.46	17.8	35.04	22.58	73.32	64.28	58.73	201.87	174.53	180.85	40.98	34.21	36.77	120.52	150.15	131.04
C4_4488	36.89	30.57	32.47	18.17	21.48	25.37	19.26	18.3	17.83	15.82	12.56	12.71	30.63	34.18	24.66	24.66	17.46	18.66
C4_4451	33.94	47.48	40.55	42.34	51.7	36.84	179.35	140.51	118.29	239.29	222.74	194.91	31.84	26.33	20.4	98.25	115.51	120.53
C4_4296	624.44	698.45	682.72	656.49	712.63	634.09	118.7	108.73	123.97	231.55	180.07	203.9	510.82	648.35	608.35	389.8	310.38	423.84
C4_2853	63.41	65.1	64.21	38.62	35.76	46.52	59.44	56.91	57.28	31.85	27.07	43.74	71.31	89.06	61.08	61.48	69.41	49.58
C4_1529	281.09	311.08	287.83	236.18	242.24	236.39	168.6	149.62	137	163.53	148.63	164.8	228.11	255.7	234.51	213.55	185.7	204.65
C4_4716	0	0	0	0	0	0	0	0	0	0	0	0	0	3.42	6.42	0	0	0
C4_4208	10.03	11.48	6.14	5.62	12.01	6.66	5.69	3.86	1.92	7.66	6.21	5.29	8.07	11.2	9.66	13.76	8.76	11.65
C4_4302	2268.66	2324.13	2438.26	2943.2	3277.58	2582.38	525	540.58	520.01	29339	27797.2	20985.1	3676.81	4237.69	4087.58	9822.28	7886.35	6126.9
C4_2778	24.78	19.09	16.77	7.85	13.96	12.37	17	18.71	14.48	9.99	15.36	13.92	26.84	35.41	29.48	9.26	11.07	13.31
C4_1359	4.26	7.68	2.18	1.87	20.72	7.86	5.99	2	19.77	13.99	8.77	14.51	25.77	27.68	30.85	15.27	8.49	13.23
C4_4280	41.84	49.04	46.95	34.52	48.09	42.64	263.04	225.96	225.97	32.47	39.19	69.44	121.57	62.94	56.76	49.13	69.86	47.7
C4_2917	4.72	1.2	1.86	1.8	3.63	3.58	3.51	5.05	1.79	5.75	5.99	7.93	4.39	4.53	3.22	4.43	1.63	3.92
C4_1994	173.94	223.16	188.74	197.85	277.14	259.54	564.67	568.3	446.37	30.21	24.85	31.28	155.73	170.3	175.6	54.17	45.61	65.23
C4_1599	3.2	5.76	4.24	5.49	10.3	8.63	12.99	12.63	14.27	68.68	44.35	35.49	8.25	7.41	6.01	13.57	11	15.4
C4_2398	0	0.35	0	0	0	0	0	0	0	0	0	0	0	0.22	0	0	0	0
C4_4232	1.1	1.26	0	0	0	0	0	2.11	1.05	1.82	1.89	1.88	0.58	0.67	1.3	0.82	0	1.55
C4_1277	53.75	47.55	46.23	33.4	31.14	41.97	25.18	24.96	23.07	50.01	39	42	33.99	41.69	27.32	35.93	25.49	39.83
C4_4099	0	0.78	0	0.35	1.17	0	17.33	10.13	5.22	22.02	34.55	31.26	0.85	0.73	0.72	1.99	2.85	0
C4_1175	44.65	48.09	47.04	35.44	64.19	52.23	46.74	46.29	44.39	41.56	39.11	38.88	66.78	53.46	44.82	41.28	45.85	44.07
C4_2976	0	0	0	0	0	0	5.15	4.98	0	31.35	15.17	10.04	2.01	2.32	4.37	11.2	10.66	12.53
BGI_novel_C44	8.61	5.2	3.95	7.01	3.28	4.39	4.28	2.2	4.02	1.04	1.3	2.15	4.48	5.52	2.74	4.97	1.23	1.95
C4_1014	776.04	1029.91	881.98	983.91	1870.08	1244.21	4347.79	3205.31	2549.37	244.7	218.13	294.03	894.02	818.22	759.14	562.54	80.64	650.01
C4_1778	46.85	78.68	49.74	73.33	111.32	90.09	175.58	135.45	139.37	277.62	159.01	164.06	37.98	36.97	36.93	260.05	361.81	315.29
C4_1566	51.86	64.6	56.98	60.58	64.14	59.24	106.65	104.06	98.47	4.39	5.37	9.55	102.3	82.02	79.53	11.62	11.38	11.3
C4_4206	14.83	12.43	10.24	11.21	18.64	13.7	4.99	13.47	8.3	20.77	16.92	13.24	19.05	20.93	21.33	18.42	7.93	11.49
C4_2329	38.38	26.15	33.39	24.39	27.57	36.12	41.05	48.26	35.33	35.87	28.76	37.11	35.66	36.74	25.89	32.36	25.98	31.39
C4_1739	8.92	10.97	12.84	8.29	11.59	7.34	9.25	8.67	10.51	8.64	6.22	7.73	13.28	12.26	8.87	8.66	8.56	11.29
C4_0589	194.75	130.89	169.01	119.56	213.06	134.39	98.64	156.04	105.56	214.52	224.2	268.87	279.92	318.58	213.99	306.29	288.26	392.16
C4_0264	4.28	3.28	3.07	2.36	1.91	2.56	2.7	1.29	1.28	1.68	2.25	2.73	3.47	3.05	3.93	1.06	2.44	1.02
C4_4240	7.84	0	28.33	9.87	8.5	7.12	7.43	0	3.56	185.23	113.81	152.73	39.66	34.99	54.02	137.26	189	137.34
C4_4466	44.29	48.44	58.63	63.94	87.03	59.75	28.21	26.32	13.65	195.5	169.68	126.7	223.08	221.78	232.56	124.84	55.44	88.21
C4_3895	723.46	769.38	792.59	1025.39	896.27	809.35	911.07	816.75	759.26	1564.52	1534.87	1136.82	1292.68	1088.24	1293.66	958.76	966.37	1162.39
C4_0006	9.58	8.3	2.44	8.82	3.9	4.51	1.13	3.43	0	26.97	34.14	24.94	10.59	9.39	11.87	40.75	25.65	25.56
C4_0962	111.11	133.39	114.9	104.96	115.04	107.95	172.75	171.29	158.56	50.41	52.41	48.64	125	118.44	100.32	57.74	46.21	60.26
C4_1052	752.69	859.54	824.44	536.82	644.92	633.38	354.9	363.16	395.46	313.46	273.92	347.32	534.24	615.63	487.75	460.7	408.22	411.81
C4_0144	79.43	74.61	64.15	50.65	33.18	50	31.74	32.32	33.36	93.55	76.94	121.05	59.53	68.34	64.82	99.02	91.51	73.43
C4_2191	3.71	6.07	3.8	3.91	1.88	3.2	6.56	3.89	5.39	2.89	1.4	2.59	5.94	5.09	4.21	2.55	2.6	1.64
C4_1588	224.85	260.72	223.17	202.13	186.4	194.02	87.78	103.34	89.41	125.87	108.36	128.13	210.06	228.76	207.41	147.96	129.29	158.29
C4_1664	5.55	5.76	5.69	6.16	13.07	5.16	11.68	13.64	11.64	10.15	5.1	11.22	12.32	12.07	10.57	11.18	7.72	8.93
C4_0799	4.53	4.44	8.31	6.21	7.18	4.26	6.25	6.91	7.83	10.06	7.16	8.48	7.24	5.92	7.2	9.6	5.38	7.2
C4_3932	63.3	59.09	52.74	54.02	56.07	51.8	35.74	35.83	27.5	60.08	56.46	36.64	70.4	70.1	75.74	55.03	26.68	54.24
C4_0452	1.19	0.65	0.81	0.4	0.66	1.98	2.12	0.99	0.79	2.57	0.93	1.85	2.35	2.61	1.54	0.99	1.7	1.14
C4_4425	18.93	13.97	16.22	9.3	10.07	12.32	15.6	13.24	9.54	88.45	77.57	51.62	19.09	25.43	22.59	32.77	19.85	41.67
C4_0163	26.68	46.8	41.84	47.84	78.13	37.13	57.84	58.24	36.41	28.2	22.45	26.78	20.82	19.95	21.2	23.45	28.76	23
C4_4392	20.04	17.42	11.5	13.79	17.65	7.06	9.43	7.17	8.31	26.81	24.85	30.86	20.69	18	21.01	26.84	26.47	36.56
C4_1999	43.69	57.03	58.85	54.7	52.96	46.79	198.09	178.46	157.45	4.2	2.31	2.3	63.86	40.84	53.99	10.48	11.07	10.7
C4_2397	0	0	0	0	0	0	0	0	0	0	0	0	0.47	0	0	0	0	0.65
C4_3685	61.72	64.04	51.03	43.19	58.59	63.54	86.67	105.52	84.83	190.24	163.62	140.45	69.86	57.47	60.14	141.56	137.45	166.8
C4_1305	79.61	89.73	96.06	72.56	94.27	86.28	36.94	33.03	21.92	101.94	77.67	71.39	96.72	114.39	98.43	96.26	89.97	111.4
C4_4376	170.96	187.72	206.75	189.26	185.29	160.17	99.48	92.81	86.31	124.39	102.61	123.35	149.23	146.47	127.37	118.61	116.42	131.99
C4_1297	1241.18	1724.78	1431.79	1626.26	2050.55	1716.26	217.73	193.66	220.77	517.96	403.33	461.03	1137.84	1454.83	1398.59	1113.61	978.06	924.27
C4_0018	2.61	3.01	2.52	2.17	2.58	2.61	1.2	1.23	2.15	2.12	2.2	2.01	3.29	2.55	3.19	5.77	4.77	8.4
C4_0903	0	0	11.15	0	11.68	4.85	10.29	14.94	14.53	7.24	7.59	12.55	4.01	4.64	2.19	4.48	4.26	6.27
C4_4091	0	0	0	0	0	0	0	0	0	2.67	0	0	0	0	0	2.49	0	0
C4_3506	54.75	50.84	55.8	45.95	85.42	58.41	58.93	72.81	60.06	36.03	36.45	38.62	67.87	72.18	55.65	60.97	53.81	60.46
C4_0839	927.84	920.67	835.72	1154.46	1070.12	925.56	473.65	438.36	422.59	592.62	563.9	475.68	2306.76	2030.9	2671.8	824.66	619.33	909.04
C4_0120	3.42	6.65	4.59	7.89	6.16	3.66	11.75	10.25	9.16	4.34	3.91	4.79	8.28	5.58	6.07	4.62	3.68	2.22
C4_2469	8.79	2.53	3.37	7.13	5.97	8.31	9.34	9.49	4.19	18.16	21.77	24.46	16.26	15.47	24.76	11.43	10.91	6.99
C4_1407	114.79	92.79	114.42	97.38	124.72	121.48	3810.96	4151.5	3974.68	956.03	705.1	1020.87	455.54	553.33	699.44	305.97	246.55	259.5
C4_3125	49.45	46.1	43.38	37.41	41.24	41.87	60.11	58.16	51.96	25.77	25.24	29.27	58.65	54.48	44.82	33.74	38.27	27.99
C4_3436	410.81	424.59	392.5	367.66	440.72	451.72	333.7	302.22	294.76	294.81	271.57	321.86	478.33	464.5	422.97	428.33	374.18	444.88
C4_1551	26.59	23.02	25.53	21.67	23.94	23.26	25.64	26.33	20.07	11.62	13.88	14.24	34.27	43.04	32	20.27	22.66	25.28
C4_4401	1875.72	1866.98	1717.47	1289.96	1695.83	1666.75	1646.04	1782.71	1778.9	645.34	793.51	1372.95	1917.19	1901.19	1645.33	1449.32	1480.78	1318.31
C4_1374	0	0	0	0	16.69	1.59	3.22	6.48	1.61	6.11	2.55	10.13	2.5	3.88	4.65	4.42	4.22	0
C4_0364	23.49	36.12	27.29	24.36	26	17.7	424.89	346.81	317.27	14.3	18.72	17.18	40.21	31.4	37.85	23.8	15.3	17.29
C4_2383	65.6	74.47	66.15	66.71	94.1	76.46	256.47	184.08	190.34	335.39	270.97	271.19	115.37	115.37	113.57	177.04	234	129.21
C4_3891	0	4.09	3.61	6.53	7.68	6.67	0	2.26	4.49	10.49	20.87	28.64	2.46	7.14	4.14	4.29	7.37	8.16
C4_1968	29.49	23.43	19.55	26.79	20.04	23.12	753.74	583.97	678.7	20.59	18.32	33.62	42.55	49.69	52.76	12.01	11.19	14.41
C4_4292	69.63	90.43	76.34	58.6	60.51	55.09	103.81	83.62	62.7	15.98	13.98	16.68	70.62	58.72	55.56	23.42	19.27	22.27
C4_4644	43.09	39.32	37.12	29.14	28.35	34.7	46.42	51.78	47.3	52.73	47.47	55.96	60.15	61.61	51.14	45.17	32.27	47.7
C4_1314	80.84	122.84	101.28	96.83	113.2	84.44	251.4	210.95	198.59	189.27	113.78	115.19	99.42	83.87	88.67	195.53	341.76	213.72
C4_2897	2.34	1.73	1.6	0.77	2.17	2.3	0.38	2.71	0.77	2.86	5.1	4.64	2.35	3.23	2.92	6.17	3.47	2.09
C4_1191	9.36	6.39	5.45	4.81	4.51	4.77	1.72	2.28	1.76	1.4	1.16	0.58	5.32	3.22	3.01	2.23	2.13	4.99
C4_4513	46.51	50.74	47	30.25	25.63	36.94	26.09	22.83	23.84	36.08	27.16	19.53	22.69	32.17	26.72	21.28	26.48	25.09
C4_3709	9.78	7.91	7.96	7.46	10.89	7.7	11.43	7.46	9.14	9.08	5.86	7.13	10.95	11.32	11.19	8.33	9.03	11.72
C4_2322	153.88	174.39	139.03	105.82	140.9	148.1	129.48	99.82	111.98	124.23	108.47	101.97	131.76	152.52	118.79	136.25	108.8	114.65
C4_4245	235.85	292.46	283	307.36	255.2	246.46	266.25	154.15	145.81	249.76	320.49	461.34	132.64	100.72	95.52	381.12	434.79	243.69
C4_3222	152.65	147.16	152.91	145.41	150.49	164.86	75.84	83.48	73.16	87.23	69.43	64.42	226.53	216.59	184.77	133	85.71	135.23
C4_1165	14.48	12.34	11.81	8.82	5.86	8.78	28.34	32.09	19.56	6.35	4.77	5.83	13.62	11.71	12.69	7.19	5.98	6.3
C4_0614	26.26	26.95	23.24	28.13	18.92	22.75	24.62	21.47	14.73	64.31	50.34	46.16	38.16	61.13	40.66	33.61	25.65	40.33
C4_0949	17.61	13.42	10.98	5.49	15.98	20.45	6.48	22.62	14.06	43.51	42.72	32.93	25.28	28.64	23.67	31.54	25.81	30.05
C4_1361	34.82	38.23	51.12	25.1	23.41	35.47	40.23	36.78	35.63	41.43	35.76	35.54	61.61	73.55	54.18	38.24	31.39	39.19
C4_1246	31.34	31.37	57.49	37.83	25.67	21.09	15.31	29.17	21.09	5.99	12.59	18.73	21.22	12.19	8.59	19.66	8.02	18.23
C4_2221	429.21	401.29	498.53	816.95	694.52	695.26	562.5	467.42	488.25	3686.16	3954.97	2684.79	617.4	501.96	721.89	1380.24	1193.24	1360.09
C4_2737	1071.64	1375.58	1167.66	1409.15	1263.63	1153.07	3147.59	2614.79	2737.62	2124.44	2015.06	1594.1	919.2	754.88	828.95	693.62	776.64	714.69
C4_0571	11.36	8.11	9.44	5.8	6.83	4.86	7.13	6.12	8.83	12.6	8.97	9.95	7.32	14.4	7.86	10	7.31	13.55
C4_3795	25.85	21.06	37.14	36.79	33.57	31.74	71.44	79.17	40.57	55.36	59.18	42.98	36.73	54.3	36.79	37.82	16.19	32.97
C4_4709	18.13	16.11	13.31	13.62	22.66	16.68	7.44	7.67	5.68	21.26	19.15	15.07	14.51	14.29	13.92	23.08	15.23	24.76
C4_1047	955.62	1117.37	1008.29	740.81	737.87	845.76	1003.87	954.67	956.74	268.22	262.62	377.59	719.44	754.3	668.73	561.6	580.03	529.05
C4_0417	9.14	19.78	11.4	11.37	7.74	12.52	19.21	24.43	9.72	8.59	8.06	7.12	6.52	9.44	9.16	19.29	13.26	8.82
C4_1567	75.11	34.71	61.32	119.06	46.71	43.64	20.59	14.94	14.53	9.65	22.76	35.13	18.05	6.96	8.75	13.43	6.39	6.27
C4_1856	8.06	10.12	6.38	6.52	9.76	6.14	10.97	13.46	10.87	8.51	10.06	12	11.5	10.15	7.01	5.49	5.91	4.94
C4_1878	28.46	25.88	23.66	13.84	16.01	20.11	17.41	18.69	20.4	38.16	24.99	30.1	31.99	26.82	31.92	44.31	41.89	46.62
C4_0734	148.83	98.73	144.58	196.39	115.69	203.49	31.87	43.88	38.46	443.49	321.1	287.66	296.28	325.81	279.26	245.83	232.91	298.5
C4_1029	11.77	10.54	6.62	7.4	23.33	9.72	23.68	10.39	13.79	11.43	15.47	14.2	17	15.26	16.49	10.2	7.31	13.16
C4_1508	0	8.03	0	5	0	0	0	0	0	5.21	10.93	0	0	0	0	16.98	4.62	15.8
C4_3319	3.54	2.59	2.42	3.08	2.9	5.87	22.47	25.97	23.98	11.02	7.37	10.31	5.27	6.7	5.81	4.18	3.78	5.13
C4_2088	597.92	753.89	648.39	467.33	446.49	551.88	1442	1385.83	1447.57	197.24	169.94	214.49	1034.22	957.4	819.4	208.55	230.44	183.09
C4_2094	0.51	0.84	0	0	0.28	0	0	0	0	0	0	0.29	0.16	0.36	0.36	0	0	0.24
C4_2030	4.99	6.91	4.68	6.13	6.91	6.12	5.61	5.76	5.32	4.3	6.71	6.67	6.71	9.12	8.7	7.65	1.83	4.76
C4_2790	0	0	0	0	0	0	0	0	0	0	0	0	0	7.12	3.34	0	0	0
C4_0590	488.94	435.94	482.53	334.01	436.95	423.43	53.79	78.16	64.37	293.39	279.42	371.68	307.43	326.47	225.42	644.9	566.59	793.03
C4_2596	1.44	1.59	3.69	0.36	1.6	2.48	2.09	1.07	2.13	1.14	0.4	1.57	3.48	1.5	0.98	2.7	1.62	1.62
C4_1893	469.92	502.17	440.17	491.08	421.29	470.2	209.72	193.3	164.81	300.27	240.75	247.8	641.41	563.68	648.51	375.6	340.68	363.1
C4_0754	12.77	10.83	9.32	6.49	17.74	8.45	18.81	15.47	17.03	2.54	7.95	6.58	12.27	9.17	15.62	4.6	4.39	4.36
C4_4283	0.48	1.57	1.95	2.15	1.59	0.95	21.05	12.63	15.42	2.12	2.48	3.56	2.51	1.86	4.52	1.41	2.46	0.9
C4_2721	6.98	7.9	4.76	6.64	11.04	17.88	14.03	24.13	10.51	43.12	31.66	27.81	12.55	12.48	19.97	12.65	13.29	13.28
C4_2769	0.88	1.95	0	0.43	0.49	0	1.69	0	0.86	0.45	0.47	0	1.04	0.3	1.18	2.8	0.77	0.77
C4_0425	28.34	36.4	34.85	21.51	25.2	25.36	26.77	34.49	38.96	29.23	32.26	36.49	34.66	33.45	28.89	36.69	34.77	41.86
C4_2998	0.9	2.05	1.84	0	2.95	5.15	0	0	0	2.37	0	4.08	0.98	1.14	1.1	1.41	2.02	2.02
C4_3452	22.54	12.33	10.74	8.15	9.76	12.62	12.7	12.83	24.05	1.12	5.85	1.16	19.51	16.56	10.9	10.13	3.87	11.53
BGI_novel_C32	28.74	28.56	29.5	28	24.77	27.1	12.61	14.67	12.8	12.49	14.24	11.65	38.41	34.32	27.93	18.84	12.16	15.9
C4_4419	11.43	8.33	10.01	6.96	13.39	8.6	12.41	9.5	12.61	40.37	29.82	31.91	18.53	25.57	18.81	38.12	32.01	22.57
C4_2714	19.56	18.85	17.88	12.87	21.43	14.87	16.58	21.94	15.08	24.98	18.23	23.33	25.1	23.01	13.05	25.19	23.16	26.62
C4_3431	2.51	1.51	1.68	2.17	2.82	2.27	0.49	1.01	0.25	1.02	0.46	1.06	2.95	3.01	2.9	2.2	0.99	2.11
C4_1450	2.9	1.3	1.78	5.05	1.28	3.94	2.22	5.12	2.27	3.95	6.47	2.92	0	0	0	2.02	1.44	3.37
C4_3823	2.28	1.79	1.67	0.32	2.89	2.57	4.72	4.2	2.25	2.79	4.71	2.88	3.17	1.13	2.24	2.47	1.77	0.89
C4_3335	46.37	62.25	52.55	48.12	57.96	69.65	114.61	97.18	101.84	61.97	44.04	61.93	28.36	59.12	64.91	65.36	74.74	64.09
C4_1125	35.28	35.38	40.86	28.09	54.91	40.41	52.22	57.78	45.52	36.9	39.3	26.49	44.39	44.05	27.78	41.68	31.36	48.44
C4_4368	364.41	290.87	379.64	399.25	352.15	384.19	85.62	110.73	129.36	62.24	114.69	231.2	300.88	278.06	288.62	214.08	98.43	88.83
C4_3072	15.54	11.17	8.72	10.76	12.74	8.32	41.91	45.45	28.52	12.56	6.8	5.2	27.39	25.05	18.95	9.4	8.55	7.71
C4_4051	191.72	175.54	180.18	177.89	250.1	218.81	169.3	156.95	134.37	198.01	146.38	130.87	261.84	267.38	256.35	168.22	144	193.25
C4_0064	14.95	11	14.19	10.97	14.95	11.33	11.93	12.29	10.01	10.73	9.08	12.64	16.24	15.56	14.47	13.91	13.72	10.18
C4_2835	66.44	73.97	67.43	52.18	41.7	62.53	67.65	68.29	74.5	4.74	4.92	7.24	54.32	58.96	49.72	9.46	7.31	11.89
C4_0344	828.41	881.95	744.82	573.79	537.4	711.73	586.3	614.48	578.82	326.29	289.6	339.28	506.62	574.34	477.53	429.12	356.94	404.16
C4_4138	0	0	0	2.38	0	0	0	0	0	0	0	0	0	0	0	0	0	1.41
C4_3636	11.1	8.99	5.69	8.05	9.45	8.75	329.08	312.86	271.99	232.76	221.88	228.63	86.15	52.47	55.78	51.24	81.76	75.02
C4_0402	284.81	264.98	261.02	266.12	206.46	256.02	75.91	78.06	75.91	71.74	57.67	65.83	301.77	354.42	298.66	209.59	113.68	201.72
C4_3223	3.09	3.37	2.26	2.68	4.78	3.09	5.16	4.73	4.27	5.77	4.06	4.21	4.93	5.2	4.32	6.14	4.59	5.33
C4_0732	10.98	16.39	15.91	10.6	14.45	14.53	14.62	16.54	16.95	5.93	9.24	10.72	17.1	13.95	14.54	9.65	15.33	12.27
C4_0199	353.62	325.51	278.89	303.22	323.5	354.18	441.48	457.45	535.24	268.39	329.14	596.25	630.89	619.17	630.67	497.48	436.04	526.38
C4_0861	6.85	7.52	6.48	5.26	4.4	6.53	4.34	2.89	1.83	4.92	4.52	3.59	7.8	8.55	6.8	4.1	2.94	3.45
C4_2495	170.39	170.19	145.49	107.99	91.81	127.5	160.92	138.46	144.81	136.98	132.3	119.95	204.04	198.2	146.47	103.49	89.36	130.1
C4_2429	16.04	17.31	15.91	10.27	14.4	20.07	4.82	4.45	8.85	8.54	13.08	8.32	15.9	14.89	11.97	13.87	10.69	11.57
C4_0931	75.3	78.3	75.77	73.68	63.04	72.44	52.92	57.29	49.78	90.8	100.21	92.14	61.52	57.27	56.67	74.21	69.41	78.87
C4_1956	1.98	2.42	2.5	3.61	2.02	2.88	130.72	158.62	152.79	14.25	16.83	13.94	7.69	8.34	8.47	6.4	3.92	4.8
C4_0930	42.09	36.84	44.33	22.51	29.36	37.91	3.26	3.74	2.98	16.28	12.09	13.33	18.57	29.9	20.12	46.34	28.6	58.36
C4_2451	405.96	494.96	510.21	521.37	517.99	471.75	356.5	361.17	307.14	265.02	243.97	262.1	229.47	212.36	197.33	243.61	187.53	244.41
C4_1634	4.78	5.26	3.68	4.46	8.65	6.8	4.34	8.93	3.85	10.69	7.41	9.38	10.43	11.52	8.49	4.59	3.02	4.41
C4_3025	36.84	38.77	44.95	21.93	35.73	37.37	37.24	35.3	33.82	22.18	18.61	12.21	43.14	37.78	30.16	19.37	18.51	18.57
C4_1346	170.94	166.32	149.63	144.91	165.48	166.66	56.24	52.38	45.63	192.66	153.93	142.51	189.82	234.37	233.35	219.55	186.05	228.43
C4_1536	157.56	102.08	119.82	156.32	109.84	170.21	31.01	33.24	46.83	202.57	138.39	163.32	266.22	295.2	346.7	196.21	134.16	225.23
C4_1877	29.53	36.97	37.64	14.13	20.59	33.35	21.39	26.52	20.81	45.94	38.14	31.51	27.9	39.76	26.71	44.13	26.36	47.08
C4_3714	169.66	195.01	182.62	173.69	258.21	273.89	174.4	166.71	171.98	944.57	512.82	602.9	340.88	394.38	312.48	727.43	544.5	659.26
C4_1109	21.29	25.74	27.05	11.39	16.74	18.76	31.24	37.98	29.87	26.3	18.14	20.25	28.04	29.51	25.81	17.58	17.49	21.67
C4_2966	2.13	0	0	0	0	0	0	0	0	0	0	1.45	0	0	0	0	1.21	3.61
C4_1753	41.21	41.23	43.6	29.71	55.7	33.64	44.92	49.61	47.57	27.69	33.98	33.35	39.3	48.6	39.99	50.05	29.92	55.17
C4_2085	222.71	298.74	267.08	238.89	262.31	222.43	681.67	735.85	824.2	129.55	110.95	189.3	547.85	549.52	509.08	119.62	111.99	76.39
C4_1016	26.78	33.77	27.82	32.04	48.13	33.05	228.32	181.11	146.03	6.34	1.65	11.89	24.54	27.36	22.86	15.14	5.38	13.84
C4_4416	407.13	477.39	417.54	443.38	405.25	357.01	664.3	593.22	670.41	656.68	584.86	528.96	275.9	262.8	249.37	285.68	244.29	302.88
C4_4309	9.04	5.96	7.7	4.31	4.13	4.35	7.18	5.86	8.75	2.07	1.44	2.15	8.44	10.22	3.8	8.04	6.5	4.72
BGI_novel_C36	0	0	0	0	0	0	3.09	0	0	3.62	0	1.88	2.77	3.22	1.53	0	0	3.12
C4_4116	33.81	38.41	42.8	27.94	42.77	27.92	27.66	36.42	30.51	29.29	25.96	20.35	27.21	30.2	30.37	26.97	31.89	30.8
C4_0996	89.42	75.12	83.83	50.3	70.85	66.11	9.18	9.47	6.38	19.24	18.33	27.17	52.79	63.08	50.62	32.41	12.59	32.26
C4_0138	4.39	8.27	5.24	6.99	6.42	7.75	9.77	8.56	7.1	10.15	5.64	9.11	14.82	11.39	12.52	4.24	6.36	6.93
C4_4565	270.28	207.25	236.11	177.63	187.95	236.42	102.41	106.98	88.75	181.14	144.46	178.74	225.07	292.39	245.72	203.75	165.42	192.12
C4_3965	40.03	21.29	29.57	16.9	20.47	17.91	131.02	112.17	110.79	41.65	28.4	29.01	37.95	37.35	37.42	40.02	65.43	38.82
BGI_novel_C03	23.28	27.29	24.54	18.59	13.73	16.52	15.63	13.91	14.16	16.81	11.84	14.01	15.98	15.87	17.22	16.12	10.84	13.97
C4_3272	3.92	5.32	3.2	3.72	1.72	1.5	13.42	14.46	14.39	6.41	2.23	5.16	3.93	3.02	3.93	3.82	4.26	3.65
C4_2938	3.48	5.99	4.75	3.82	4.29	4.56	7.46	2.68	5.72	2.02	5.05	2.51	6.97	11.46	8.15	7.55	5.16	2.41
C4_2418	0	0	0.44	0	0	0	0	0	0	0.24	0.5	0.25	0	0	0.15	0	0.2	0
C4_1558	13.48	8.84	6.91	4.47	7.5	5.71	15.53	15.02	17.81	42.07	40.9	44.58	16.04	17.71	13.5	18.35	25.45	16.73
C4_1215	27.39	40.43	36.54	22.47	30	37.28	23.18	22.2	22.83	27.86	13.78	24.52	32.75	55.47	34	21.81	11.9	16.06
C4_1149	18.52	20.27	19	12.27	12.22	15.94	7.77	6.11	7.35	4.97	7.62	5.38	7.35	6.16	6.4	6.69	6.8	5.63
C4_3887	2.06	0	3.15	4.79	10.07	0	10.7	11.87	11.8	0.87	0	0	4.4	3.18	1.85	1.56	3.72	1.48
C4_1266	1.7	1.94	1.74	1.61	0	0	1.62	0	0.82	0.76	6.31	1.57	1.41	1.08	1.58	0.68	0.65	0.65
C4_4200	82.25	84.92	83.41	51.26	64.43	68.81	41.43	40.14	35.5	46.32	39.22	47.18	76.36	90.58	70.19	78.23	69.6	78.65
C4_4033	0	12.41	0	0	0	0	0	0	0	0	0	0	0	0	0	0	5.89	2.86
C4_3316	158.29	141.6	119.39	110.26	76.05	96.76	115.61	98.31	93.35	80.08	84	90.58	188.89	151.9	158.62	64.53	50.47	44.77
C4_1497	190.48	168.1	174.97	186.84	152.16	186.03	25.09	24.33	26.61	75.86	73.8	86.06	0	0	0	158.52	111.9	139.28
C4_3547	23.85	26.64	24.12	20.17	32.62	29	58.95	51.97	34.81	31.84	29.88	27.2	47.33	49.73	50.67	28.86	22.9	22.09
C4_2023	200.87	179.35	190.03	140.96	92.93	140.31	217.75	198.3	224.52	180.33	147.8	138.29	206.72	179.99	171.36	177.74	154.03	171.63
C4_1777	38.7	55.69	41.36	50.34	80.17	70.83	166.22	124.85	128.1	274.67	154.32	169.16	33.06	33.23	37.05	253.13	386.46	265.56
C4_0849	3.17	0.9	1.62	1.5	6.93	1.52	3.01	6.15	3.06	1.43	2.99	1.49	4.4	9.65	0.99	1.93	2.45	1.84
C4_2979	4.26	0.97	2.61	0	1.86	3.26	0.81	7.42	4.92	15.9	8.68	18.82	7.5	8.66	8.43	10.85	10.37	8.41
C4_2377	73.36	85.02	74.88	92.42	59.66	89.22	42.59	33.92	32.81	71.12	68.01	66.72	104.29	74.35	101.17	95.37	60.95	87.99
C4_1250	5.36	3.69	6.86	2.33	2.23	1.98	2.59	3	3.98	1.79	3.72	1.11	4.68	3.27	3.22	1.9	3.34	1.83
C4_0055	2.16	1.2	2.21	0	0.6	0.53	2.59	2.65	8.45	16	23.87	20.97	8.49	6.15	4.97	12.83	19.98	8.19
C4_2840	9.97	10.12	8.77	7.18	10.96	10.67	20.98	18.59	16.91	18.26	18.56	16.98	20.25	21.22	18.77	12.55	8.57	14.13
C4_1134	52.58	69.6	56.67	39.7	49.77	56.61	78.4	63.75	53.4	42.7	35.76	40.79	79.5	76.96	70.6	30.5	32.54	38.8
C4_4172	22.48	31.88	25.35	27.14	44.86	30.04	21.69	19.19	17.44	21.73	19.74	18.31	33.55	39.02	33.94	21.81	24.07	16.84
C4_3504	20.88	22.06	19.57	16.85	23.63	19.15	22.22	23.33	21.52	50.84	49.99	42.67	50.31	47.87	40.49	29.72	16.85	44.8
C4_4440	50.76	50.97	45.19	33.9	73.62	56.47	72.72	78.19	64.74	109.8	72.2	74.3	92.88	88.53	106.07	75.79	55.47	84.81
C4_3765	8.52	6.45	8.59	4.67	5.01	9.25	7.6	8.85	9.39	8	8.5	9.48	7.85	9.28	6.32	8.1	7.32	7.79
C4_3031	7.61	11.53	10.26	14.61	18.65	7.88	17	28.97	20.54	25.86	27.34	12.51	18.01	19.84	18.46	21.13	19.13	23.44
C4_0616	63.92	61.74	56.74	42.26	55.14	52.41	43.88	44.53	41.35	17.06	24.42	29.26	40.28	41.98	32.61	34.41	27.32	29.15
C4_4281	25.03	32.99	34.65	17.82	41.13	30.09	191.89	159.38	148.67	31.95	41.91	52	97.78	65.86	68.58	45.07	48.53	39.54
C4_3305	42.82	41.21	33.01	46.75	35.34	34.06	45.32	22.73	29.64	61.19	44.77	55.05	44.79	33.1	29.23	54.77	36.75	30.49
C4_4346	54.61	76.72	58.56	52.65	90.4	71.66	80.64	61.48	57.61	42.26	33.13	52.9	74.6	76.25	60.99	55.78	46.19	63.6
C4_3500	19.8	19.13	19.14	7.76	12.47	13.82	14.77	12.02	11.95	7.87	4.56	13.59	21.11	14.15	23.69	22.01	15.01	9.73
C4_4531	11.66	19.87	12.47	8.69	12.45	12.33	19.51	20.34	16.54	11.81	9.71	8.23	13.51	13.53	9.74	11.67	8.83	25.91
C4_0779	25.73	17.94	16.45	24.5	24.83	27.67	15.94	14.76	11.54	43.5	39.2	27.44	34.39	32.36	36.7	29.3	20.78	34.37
C4_2511	755.49	790.84	679	922.96	863.8	807.28	89.55	71.26	72.95	350	272.12	255.57	1334.66	1257.71	1492.27	727.74	590	758.13
C4_3583	41.83	48.53	42.76	40.82	96.98	58.38	94.48	147.23	107.81	87.29	84.35	100.73	145.48	122.37	116.27	79.64	62.69	87.34
C4_1332	156.62	176.97	162.14	154.18	178.42	156.46	335.35	324.07	272.34	214.69	160.82	150.44	113.58	122.9	131.56	219.74	303.4	234.65
C4_0984	195.19	223.75	215.3	194.01	239.79	217.62	17.61	15.11	10.74	23.86	23.43	26.11	336.95	364.3	351.87	154.22	143.24	143.17
C4_2889	374.43	409.87	375.33	295.68	290.85	331.88	235.25	219.92	241.27	147.48	132.98	138.36	353.46	385.32	359.31	325.06	278.69	289.41
BGI_novel_C30	27.29	26.07	31.46	21.37	20.63	19.12	11.93	12.71	9.16	10.92	5.35	12.9	20.03	22.87	18.85	16.8	13.3	17.74
C4_0834	16.33	22.19	16.87	12.96	11.56	13.93	11.16	11.72	8.29	8.76	7.99	8.19	12.05	16.06	14.27	10.69	8.51	14.67
C4_3443	21.76	21.01	22.67	18.41	27.15	20.57	42.37	41.84	35.64	14.55	13.14	15.04	30.45	32.5	22.58	18.44	16.02	21.63
C4_2504	143.77	124.31	141.99	122.39	157.26	156.17	95.57	93.55	86.49	186.11	165.59	145.84	172.11	202.87	165.18	133.85	108.43	143.36
C4_1579	88.22	96.39	92.79	54.96	52.87	81.32	18.97	25.39	22.59	32.35	29.99	31.11	71.9	92.77	64.69	35.28	14.43	27.28
C4_1621	32.07	22.17	41.66	15.45	16.63	18.37	98.35	83.85	68.38	24.19	21.38	28.45	15.3	13.24	13.48	61.88	50.72	53.99
C4_0521	27.33	24.12	26.72	29.11	26.39	24.75	14.66	13.08	10.71	14.2	14.07	11.22	23.97	21.94	20.13	15.04	16.51	15.88
C4_2729	202.91	176.21	207.03	199.96	132.41	169.69	123.33	111.4	129.09	554.09	477.32	561.5	352.61	289.6	288.65	462.22	611.32	457.72
C4_1620	67.69	53.96	62.58	23.26	31.83	42.64	139.3	136.74	114.37	73.4	53.31	55.5	30.03	25.59	28.59	135.44	104.58	122
C4_1543	26.12	28.62	36.96	25.08	28.68	20.7	20.46	32.04	24.08	13.27	22.38	18.32	54.82	66.69	58.78	30.49	29.67	32.9
C4_3549	4.22	8.77	6.78	4.66	5.97	5.26	6.34	7.08	4.7	2.91	1.82	3.61	6.94	8.39	10.56	7.27	3.97	4.47
C4_1022	23.41	35.64	32.96	26.72	36.6	31.58	72.18	67.76	64.5	111.07	79.73	71.11	42.19	33.98	27.81	105.86	198.44	129.29
C4_4481	72.81	69.96	80.08	63.79	47.12	46.26	36.88	46.74	33.4	94.28	80.98	87.2	69.28	77.75	63.85	102	72.84	94
C4_4444	189.53	194.42	188.19	209.55	169.22	159.91	57.42	62.19	65.63	160.28	141.33	126.59	104.11	90.68	111.59	144.77	104.49	121.45
C4_3147	634.38	694.86	632.48	655.7	815.19	823.06	429.85	331.93	311.15	910.94	695.24	661.71	756.79	836.28	810.36	870.07	624.48	832.98
C4_4700	5.5	5.8	7.53	5.33	7.74	5.89	15.26	11.03	10.98	12.63	9.55	6.41	10.57	9.9	9.38	6.7	6.41	10.15
C4_3998	5.24	5.49	2.01	6.13	3.41	5.43	2.76	1.75	0.43	5.38	8.89	6.57	6.79	7.46	6.31	8.43	5.79	6.23
C4_1133	8	7.35	4.44	4.63	4.08	6.26	3.55	4.64	4.62	3.92	4.08	4.05	5.07	7.43	4.59	5.69	1.81	2.73
C4_3519	17.06	19.78	19.48	14.22	22.01	14.61	14.07	12.06	12.53	15.89	12.19	14.99	39.08	32.27	40.2	24.22	28.04	23.79
C4_0469	2.04	4.6	1.39	2.61	0.75	2.63	3.25	5.32	4.63	3.84	0.67	1.99	3.87	3.12	4.36	1.72	2.19	0
C4_4017	99.19	97.57	95.82	69.3	62.36	84.31	26.58	22.83	17.88	55.09	37.11	43.04	77.25	90.17	82.21	64.42	44.42	63.11
C4_3853	152.13	149.99	152.03	115.81	210.03	159.11	80.92	84.25	59.49	275.14	232.75	245.01	188.64	230.78	198.73	326.29	285.81	326.41
C4_3342	124.97	144.04	133.73	125.93	143.63	110.14	393.32	331.69	311.54	65.3	68.45	106.83	212.54	174.86	181.33	86.02	106.57	79.16
C4_2006	29.33	41.53	31.04	33.64	31.55	32.59	137.67	125.45	127.31	3.77	4.58	8.66	55.77	46.15	50.89	19.63	18.78	17.8
C4_3358	1.26	1.39	1.62	0.94	1.41	2.19	0.31	0.63	0.63	0.34	1.41	1.76	3.66	2.65	1.74	4.22	2.02	1.74
C4_1903	0	0	0	0	0	0	0	0	0	0	0	0	0.39	0	0	0.58	0	0.55
C4_2967	23.35	41.79	29.83	24.11	44.14	25.19	7.29	7.32	7.24	222.12	151.82	145.33	80.24	91.19	98.57	224.41	153.35	203.22
C4_3334	144.22	156.33	141.9	145.16	210.08	204.69	405.21	328.22	333.91	197.19	151.47	221.65	160.36	186.55	188.24	233.49	239.06	233.31
C4_2360	20.41	25.19	23.31	15.1	20.89	19.69	20.07	16.34	14.72	6.56	8.53	7.21	20.74	22.44	18.12	12.75	13.93	13.27
C4_4566	15.61	18.26	16.03	11.11	12.98	14.5	15.86	16.59	14.39	9.48	10.24	10.18	14.09	12.68	10.23	10.01	6.74	9.42
C4_1188	540.3	426.62	496.81	359.88	362.94	409.08	80.86	111.98	99.09	285.21	267.54	294.48	462.18	538.52	370.19	408.5	405.29	426.96
C4_2872	18.93	17.3	20.91	17.99	20.58	18.34	36.52	34.21	33.34	16.96	20.43	16.97	31.13	31.49	32.02	22.4	22.78	22.65
C4_3043	0.93	0.25	0.95	0.23	0.26	0	0.9	0.93	0.23	1.04	0.27	0.27	0.58	0.66	0.33	0.46	0	0.44
C4_4328	343.26	331.15	319.69	214.27	189.18	258.29	128.09	119.15	133.37	203.02	151.93	183.95	174.67	175.56	126.76	228.42	236.03	241.42
C4_2784	901.2	998.53	933.34	1059.83	704.88	842.03	579.7	403.77	407.04	887.48	773.98	836.96	789.42	886.68	907.73	1195.45	1095.85	1140.98
C4_0108	7.36	11.65	6.33	9.97	6.55	5.83	13.97	10.56	12.85	8.63	9.64	9.25	8.84	8.05	5.1	8.21	5.42	4.89
C4_3302	0	0	0	0	0	9.74	0	0	0	32.77	23.03	11.41	0	3.87	0	0	0	9.53
C4_3401	25.45	31.29	28.38	17.82	32.18	27.6	23.62	31.87	23.69	35.23	25.57	40.28	46.62	59.11	44.45	22.68	19.31	28.44
C4_1071	27.06	33.26	28.26	33.85	35.49	28.63	36.72	39.31	36.65	29.35	25.92	24.91	40.29	37.77	35.45	33.35	30.48	31.78
BGI_novel_C55	8.67	12.58	13.78	10.01	11.86	10.79	14.74	8.68	4.54	9.23	8.08	6.03	8.51	7.41	5.51	9.67	6.58	6.4
C4_2004	133.91	175.86	154.98	146.14	113.68	118.76	325.99	282.8	276.19	8.24	6.81	14.2	107.08	93.56	96.22	43.35	44.68	41.66
C4_1315	96.23	109.89	97.65	92.25	101.08	110.75	185.63	189.8	158.87	125.76	85.29	107.46	131.65	111.8	111.47	145.77	172.84	162.37
C4_1507	12.88	13.37	9.48	10.31	17.41	9.89	11.26	10.77	13.1	8.8	12.2	14.3	0	0	0	13.03	11.74	12.13
C4_0917	10.71	10.85	10.18	9.4	7.18	7.57	808.77	685.29	656.87	2.86	3.43	4.78	9.26	7.24	6.07	8.37	6.14	8.42
BGI_novel_C31	8.39	9.95	10.37	6.23	6.31	7.29	5.28	3.8	3.93	2.37	2.73	2.54	6.94	8.34	6.95	5.53	2.79	4.67
C4_3048	1.45	1.7	0	0	0	0	1.36	0	0	0	0	0	0	1.69	1.63	0.99	1.89	0
C4_3003	0	1.61	0	0	0	0	1.3	0	0	0	1.1	7.68	1.4	0.81	0	0.96	0.91	0.91
C4_3661	27.45	36.03	27.35	24.81	25.5	32.99	364.21	299.94	333.52	13.36	11.79	13.81	30.05	31.5	25.61	19.75	16.79	17.94
C4_2568	132.01	128.87	120.39	85.98	115.82	103.76	53.97	54.5	48.07	43.94	41.69	54.23	109.02	124.74	97.25	126.88	92.87	132.25
C4_2895	2.79	2.65	2.45	1.57	1.33	1.18	1.15	1.58	1.57	1.66	0.43	0	0.72	2.47	0	1.48	0.35	1.06
C4_1582	0	0	0	0	9.52	0	8.54	0	0	0	0	0	0	0	0	0	0	0
C4_4337	19.57	19.25	17.32	17.42	13.86	12.63	23.55	19.5	16.77	72.37	84.31	46.56	35.42	21.22	21.58	44.77	52.89	37.76
C4_3610	279.06	306.73	273.17	340.57	409.38	317.87	327.34	312.34	268.99	661.96	492.73	413.35	295.94	318.1	353.21	293.52	284.42	316.08
C4_4573	57.1	68.85	57.65	46.22	48.73	33.02	47.18	47.97	46.9	43.83	34.11	41.73	68.81	51.72	47.9	38.84	37.14	36.2
C4_0324	192	199.67	171.45	190.26	198.4	227.9	389.07	281.71	268.7	322.1	260.02	228.38	315.9	340.42	337.18	244.14	158.05	204.77
C4_1996	31.6	33.14	38.15	38.84	46.03	42.71	116.73	109.81	98.78	22.44	19.67	20.22	43.61	35.44	45.06	27.28	26.63	26.72
C4_1901	1.23	0	0	0	0	0	0	0	0	0	0	0	1.28	0.74	0.72	0	0	0
C4_1253	8.28	6.91	6.44	5.7	5.09	5.66	6.09	5.41	3.97	5.29	3.56	4.18	6.66	6.83	5.36	3.86	4.22	3.44
C4_0648	611.14	693.31	727.93	937.81	1162.3	899.05	237.27	272.09	297.31	1084.87	849.72	911.77	510.01	631.03	674.4	534.78	634.25	567.46
C4_2681	243.15	250.69	267.09	171.92	226.26	225.58	422.81	401.16	432.34	117.17	106.02	120.82	216.29	206.64	187.59	158.37	154.98	164.14
C4_1823	18.64	10.64	9.52	8.75	12.19	15.09	10.6	17.09	10.74	10.51	7.58	7.53	21.24	31	17.05	8.7	6.23	8.98
C4_4209	3.95	1.81	4.72	3.92	3.66	3.58	8.92	6.55	4.89	17.98	13.2	13.85	6.81	8.95	9.06	11.26	4.48	9.6
C4_2732	4.84	4.66	4.96	5.12	8.07	3.59	10.25	12.35	8.7	9.82	5.44	11.5	9.8	9.53	10.67	10.15	7.77	6.68
C4_3016	5.86	0	0	4.79	6.38	5.29	11.29	5.44	0	5.07	0	10.56	2.14	0	0	2.36	2.25	2.2
C4_0042	13.36	12.54	9.71	10	10.85	9.11	8.91	5.28	5.53	15.52	14.87	17.3	5.48	4.51	6.2	12.94	15.21	10.35
C4_3690	9.77	9.42	13.04	10.44	23.99	11.67	20.05	22.69	23.42	28.48	19.6	18.58	17.48	17.45	14.03	25.71	14.15	18.29
C4_3588	19.81	26.03	27.03	20.31	21.31	17.85	17.07	6.5	6.47	9.65	5.82	8.41	18.18	17.81	6.73	12.66	15.99	13.42
C4_2728	0	0	0	0	0	5.79	0	0	0	2.67	0	0	0	0	0	0	4.75	0
C4_2830	90.43	103.67	91.8	70.54	56	73.96	145.5	138.29	140.14	11.55	16.46	11.33	83.79	97.78	73.11	20.62	17.63	14.52
C4_0032	33.16	34.08	40.29	57.03	98.93	48	36.81	26.52	30.97	44.9	45.66	30.97	65.82	70.1	62.66	48.73	34.27	38.72
C4_2523	13.73	9.87	11.35	10.92	10.3	11.64	6.77	3.9	6.13	9.23	9.12	7.63	16	16.83	13.34	12.65	9.96	12.55
C4_3148	82.88	109.17	101.23	89.07	111.87	123.66	197.13	194.27	166.2	384.25	235.28	246.28	111.09	103.63	108.1	450.69	644.1	445.75
C4_1851	125.8	123.68	128.85	99.46	112.53	111.89	51.52	53.5	50.45	42.42	36.99	54.22	98.83	111.4	69.17	62.11	51.3	71.68
C4_2803	53.15	34.45	38.89	30.9	27.29	45.68	28.46	26.06	23.04	20.44	24.85	24.69	38.19	50.42	56.77	35.94	26.28	28.4
C4_0629	55.42	63.88	67.45	48.37	67.68	54.91	76.11	78.65	67.19	34.1	27.08	35.44	73.65	63.2	57.11	41.71	34.51	39.14
C4_0423	209.98	206.6	202.69	173.62	223.11	197.09	73.44	68.55	63.99	71.19	58.33	64.87	198.01	230.68	221.27	130.22	82.94	124.45
C4_4511	3	1.64	1.02	1.5	3.62	1.74	0.97	2.25	3.23	2.21	2.3	2.28	1.54	2.3	1.92	2.44	1.64	2.11
C4_4691	68.77	65.32	59.03	45.56	54.05	47.97	52.41	62.35	52.16	44.63	52.95	52.63	72.19	91.79	72.76	70.23	47.53	73.66
C4_0963	29.7	23.74	20.07	17.83	33.39	21.29	17.68	26.31	24.57	27.64	27.3	26.78	39.34	45.54	35.3	25.77	20.18	39.31
C4_3995	0	0	0	0	0.48	0.42	0.42	0	0	0	0.46	0.46	0.51	0.3	0.29	0.39	0	0.38
C4_0304	77.31	84.24	73.67	94.53	95.74	84.81	84.17	66.86	57.95	50.83	46.09	39.71	132.18	119.42	136.44	40.91	30.8	44.51
C4_4630	184.13	198.52	200.61	119.21	94.66	145.18	112.79	153.13	139.28	42.92	22.33	54.4	184.71	181.09	158.11	74.41	34.31	65.22
C4_4582	26.63	27.53	28.76	27.54	32.5	38.01	8.69	13.32	6.63	27.86	18.86	29.56	31.48	44.67	30.17	35.52	22.62	35.09
C4_1596	21.06	36.75	29.68	17.79	41.48	37.12	39.84	40.54	29.76	206.95	166.85	147.28	43.03	57.27	62.21	93.28	62.78	97.58
C4_4152	2.29	0	4.69	8.01	4.95	0	0	0	2.12	11.71	9.17	3.04	6.3	6.11	5.83	4	6.35	3.77
C4_4223	5595.33	6782.72	6520.82	5578.03	6720.76	5827.08	573.56	737.14	820.63	1113.7	1114.04	2232.57	3034.38	3462.62	2962.26	3898.43	1662.37	3159.76
C4_1750	228.11	236.99	231.93	176.08	130.3	159.75	238.44	176.12	167.95	87.59	86.63	94.99	162.63	161.67	125.02	110.69	122.73	110.83
C4_4112	6.83	4.73	7.43	2.1	6.62	2.09	5.35	7.6	5.05	1.32	1.37	3.19	3.05	5.55	3.16	4.3	0.75	4.5
C4_0261	40.85	56.68	41.37	36.17	42.76	39.17	44.89	29.4	36.7	25.92	30.29	27.28	45.91	49.08	52.17	27.91	28.22	37.97
C4_2758	55.26	44.05	51.28	53.87	83.18	58.44	116.45	90.52	86.72	61.75	48.53	38.14	82.03	84.44	87.18	62.41	36.24	62.43
C4_3496	0	3.28	0	0	0	0	0	0	0	3.22	3.37	1.67	5.94	4.14	2.63	0	2.8	2.77
C4_1789	16.36	12.74	18.66	7.72	14.85	11.35	17.23	11.81	9.92	14.88	11.4	14.98	19.5	30.08	25.86	16.34	12.3	18.67
C4_3177	92.3	37.32	67.12	19.45	26.21	35.04	533.68	460.47	413.6	111.24	109.04	97.12	23.48	17.51	18.01	452.55	657.38	442.26
C4_2943	17.98	16.41	15.4	14.56	23.21	17.94	19.12	23.24	19.07	21.05	19.48	19.58	30.69	28.16	28.33	17.3	13.88	25.03
C4_2658	173.35	146.78	149.7	168.4	111.74	140.58	175.2	150.8	193.09	541.11	443.4	563.82	560.11	544.73	491.44	350.57	491.36	346.27
C4_4217	1260.3	977.79	1033.89	735.69	563.02	683.64	803.39	708.09	608.32	89.39	104.73	152.23	592.37	498.3	336.58	227.02	284.82	229.56
C4_3618	40.97	41.37	33.77	26.41	33.64	39.95	55.62	61.04	45.27	13.89	14.44	21.54	47.88	53.54	42.6	28.53	28.93	25.74
C4_4623	8.06	5.79	7.48	6.29	8.03	12.69	64.91	78.44	75.94	14.21	14.1	18.92	5.76	8.55	8.34	8.47	6.36	8.09
C4_3697	59.22	59.02	52.47	42.74	47.33	50.4	1229.83	1135.46	1171.83	65.49	54.61	66.79	59.4	60.92	60.48	42.88	41.01	44.3
C4_2695	106.31	103.23	114.44	60.66	64.03	77.76	54.19	53.23	54.56	49.12	41.23	56.05	46.45	71.25	61.9	56.18	50.27	66.87
C4_1639	3.06	4.8	4.38	2.95	2.02	4.15	3.51	3.6	5.37	4.71	2.45	3.05	6.33	7.69	7.93	2.63	5.02	4.02
C4_4624	1380.28	1787.34	1563.95	1318.43	1165.63	1150.31	74.91	64.62	67.47	122.23	132.49	215.47	226.54	235.6	178.4	458.37	227.91	364.73
C4_2034	3.54	1.81	2.91	2.84	0.79	1.64	4.58	4.01	4.47	49.61	53.5	41.25	3.52	3.18	3.48	2.32	12.89	6.69
C4_2120	19.26	20.13	23.14	17.13	15.5	23.28	37.25	33.68	23.34	37.29	20.69	21.67	24.83	24.99	19.41	21.11	16.87	26.9
C4_2136	13.75	5.99	14.42	6.67	7.11	11.69	17.94	15.27	16.16	24.4	20.37	19.9	11.3	12.28	10.36	7.62	10.2	13.16
C4_1661	3.94	7.25	5.57	3.44	4.41	4.21	5.69	5.74	4.89	8.66	7.36	4.23	5.33	4.52	5.17	4.86	3.46	4.68
C4_4512	298.42	359.57	290.87	333.72	328.87	298.7	192.82	230.1	232.34	250.35	224.93	230.76	323.73	290.84	298.36	214.8	217.6	230.49
C4_2412	0	0	0	0	0	0	0	0	2.7	0	0	0	0	0	0.53	1.81	0	0
C4_0508	23.18	17.13	21.69	20.44	23.62	22.09	30.64	31.98	30.42	22.46	24.3	24.63	29.97	29.48	17.99	19.86	10.66	21.8
C4_3686	108.77	62.86	104.02	36.62	52.94	66.79	133.19	137.27	131.89	134.47	103.2	98.79	58.21	47.28	45.47	121.96	96.02	112.89
C4_3758	6.02	3.45	5.12	5.62	12.01	6.66	13.28	13.51	15.36	10.22	16.86	14.11	8.61	13.07	9.06	15.29	11.68	9.47
C4_2485	0	0	0	0	0	0	0	0	0	0	2.35	4.67	0	0	0	2.08	0	1.94
C4_2011	93.27	95.36	95.7	101.31	79.13	83.68	67.81	50.61	46.94	40.24	32.62	37.33	124.25	136.66	142.39	72.23	53.91	74.32
C4_0881	166.34	149.5	198.5	135.12	98.85	123.43	47.91	41.14	33.22	122.17	142.31	192.33	154.5	189.66	172.88	128.77	126.69	133.98
C4_0535	5.41	4.21	6.53	2.21	4.6	3.46	4.31	1.9	2.84	29.79	14.96	16.29	16.7	15.13	11.42	11.54	4.65	6.12
C4_4363	495.42	400.15	475.55	406.38	425.66	445.16	95.19	122.21	129.31	228.81	212.97	330.82	369.71	375.64	391.45	339.5	160.31	237.72
C4_0190	108.27	82.39	83.03	131.95	188.92	232.49	130.71	127.01	94.71	524.08	322.58	304.69	208.24	213.97	203.43	249.44	187.64	267.78
C4_0657	3.65	10.83	11.18	11.36	5.91	6.76	32.49	36.09	28.95	35.55	26.5	22.38	28.04	19.36	13.67	29.93	17.56	20.7
C4_0219	1287.95	1161.38	1229.9	1014.52	869.25	1039.76	771.12	773.4	790.07	592.89	608.22	876.7	924.49	1189.26	1007.75	1130.28	927.62	1134.36
C4_2566	29.81	24.27	25.27	17.43	29.69	29.26	22.22	24.58	17.64	47.14	34.1	38.09	34.84	45.13	38.84	32.93	22.49	37.44
C4_1717	20.52	17.68	17.32	12.99	7.24	15.99	20.16	21.79	23.77	47.48	37.78	64.17	32.71	30.65	29.42	23.05	22.53	21.4
C4_0461	88.92	84.07	108.6	111.48	73.84	97.6	120.7	123.24	98.4	924.79	809.69	702.07	157.63	169.51	138.36	376.14	362.86	499.11
C4_3834	0.56	2.52	2.88	0	0.62	2.19	4.86	4.42	5.5	25.39	10.34	8.57	1.96	2.63	2.21	4.92	5.17	2.82
C4_4167	28.95	29.61	29.09	30.64	35.49	28.37	29.24	29.2	24.94	21.46	21.87	23.05	36.9	37.85	35.51	19.29	19.53	22.24
C4_0659	8.7	46.83	9.15	34.82	19.03	7.8	0	8.09	31.15	149.71	123.96	86.36	111.84	111.78	108.08	56.91	82.62	58.2
C4_1098	4.54	6.56	5.12	6.68	8.04	8.46	7.44	17.51	9.83	12.52	12.06	12.95	17.52	21.35	15.53	11.55	6.7	12.64
C4_1054	9.71	7.63	4.96	4.36	10.5	7.53	4.55	0	1.52	17.64	9.82	12.19	23.09	14.81	12.44	13.83	8.12	9.08
C4_3656	24.65	12.56	17.55	10.42	14.19	15.14	23.14	17.39	11.54	23.34	22.64	18.66	28.76	33.8	29.64	13.23	11.74	19.45
C4_3750	54.16	52.36	44.83	29.04	45.31	46.54	130.92	143.62	130.49	29.13	28.82	32.11	67.08	61.4	63.82	38.67	32.49	34.18
C4_3501	37.26	41.13	40.7	26.11	19.92	32.25	43.15	42.61	30.25	20.15	18.63	19.29	37.89	33.93	24.32	26.5	36.73	18.74
C4_2115	96.01	84.56	89.85	73.45	69.62	80.35	49.48	49.9	47.75	37.98	33.7	27.51	90.2	107.15	94.73	49.64	32.95	50.36
C4_4355	21.42	21.55	9.37	1.38	18.21	21.41	14.37	24.65	24.47	11.34	8.28	9.4	13.7	13.27	16.16	5.13	2.93	24.31
C4_3789	11.3	8.75	3.61	5.41	9.29	8.16	4.04	3.44	6.85	13.16	7.54	12.26	11.96	12.87	5.84	5.29	5.06	7.3
C4_3269	5.97	8.91	8.33	10.3	15.73	9.74	15.31	14.1	10.95	42.2	40.57	22.77	16	10	9.9	11.04	11.23	13.54
C4_0845	0	0	0	0	0	0	4.71	0	4.46	4.6	12.04	2.39	7.54	4.36	4.12	4.26	4.05	3.98
C4_2956	91.36	130.29	103.92	83.3	115.03	101.78	53.87	49.65	41.25	34.25	26.53	35.82	64.58	81.04	65.67	62.85	46.84	64.8
C4_4056	4.37	2.63	6.7	9.57	4.72	6.03	6.14	8.18	14.16	42.6	40.04	30.93	23.23	24.68	15.71	28.42	23.4	26.85
C4_3749	66.4	74.95	67.07	45.47	64.88	60.54	207.42	230.02	212.72	21.81	26.28	30.78	83.27	80.57	75.78	42.98	39.33	40.05
C4_0520	11.18	7.25	7.83	11.39	12.32	5.14	11.27	4.04	4.6	9.15	6.55	2.96	14.28	12.13	11.89	15.81	6.33	8.29
C4_1471	4.6	8.33	8.13	6.17	8.33	9.44	12.08	9.92	7	9.08	6.3	4.92	0	0	0	3.46	3.3	2.94
C4_0558	0	0	0	0	0	0	0	0	0	0	0	0	0	2.56	0	0	0	0
C4_1451	0.41	3.6	1.25	0.8	0.9	4.8	3.14	1.61	2.81	2.54	4.4	3.93	0	0	0	1.88	2.51	2.88
C4_1825	90.61	125.9	112.56	105.23	136.56	126.66	49.66	37.21	32.3	105.69	81.04	79.03	125.62	127.85	149.48	112.38	97.29	117.24
C4_0454	69.2	103.25	85.64	73.9	89.65	83.87	75.16	83.14	55.62	29.04	28.03	36.91	86.04	73.78	77.79	36.63	18.1	34.24
C4_2458	28.78	14.41	24.55	17.82	18.03	16.42	19.37	22.24	15.55	13.57	10.59	14.04	17.83	20.16	21.73	17.26	11.96	14.04
C4_0533	52.24	64.38	50.14	44.44	43.16	41.05	81.8	72.46	67.4	22.57	25.34	28.79	51.31	45.36	38.42	34.35	38.52	27.03
C4_4454	0	0	0	0	0	0	0	0	0	0	0	0	5.74	0	0	0	0	0
BGI_novel_C63	119.92	121.05	126.52	84.94	76.44	91.31	34.23	32.52	27.33	31.63	32.23	34.86	70.04	84.65	63.62	50.91	50.82	54.51
C4_1355	167.85	177.68	160.37	134.84	145.87	138.38	157.36	139.51	134.15	112.13	95.35	92.89	149.11	150.65	135.78	109.66	108.91	129.28
C4_2953	39.7	28.79	13.62	25.29	35.82	45.25	24.97	24.62	33.25	147.72	108.73	119.32	62.76	81.07	81.5	142.25	102.03	133.65
C4_0717	2448.01	2910.21	2643.62	2650.36	2554.2	2549.83	4007.67	3979.6	4529.64	1639.23	1947.84	1870.48	1004.8	855.25	766.67	1356.65	1217.66	1276.9
C4_3440	23.37	25.1	20.82	15.38	17.39	21.13	19.49	24.56	22.57	24.41	17.47	24.69	41.01	42.9	32.85	25.79	22.88	24.54
C4_0956	134.77	135.59	115.25	83.92	73.85	86.69	46.76	38.51	44	29.78	28.9	45.54	59.27	66.47	62.58	42.97	45.09	46.8
C4_1767	48.76	44.88	55.11	27.3	28.67	42.97	20.34	22.68	18.28	27.33	26.66	25.51	48.66	52.88	32.29	50.07	37.04	46.45
C4_3910	0.73	0.8	1.13	1.66	1.02	1.1	34.76	26.46	18.48	94.09	116.88	116.84	5.4	4.07	7.29	6.26	9.5	5.48
C4_0436	576.61	702.55	627.44	458	538.45	555.63	774.68	794.98	804.39	322.68	279.12	373.37	980.6	1049.17	888.78	292.47	267.8	241.26
C4_1785	17.51	17.08	16.22	10.42	16.99	19.88	107.32	106.78	113.05	104.78	50	70.74	49.11	52.46	47.35	87.39	84.61	83.09
C4_3803	4.9	8.33	16.68	14.7	8.93	10.16	207.95	230.4	198.55	6.61	11.47	12.92	9.04	8.87	9.15	3.29	5.02	5.02
C4_0471	5.73	5.11	5.08	3.43	9.63	5.35	170.76	179.99	157.16	16.05	12.12	13.93	3.72	5	4.41	13.37	6.01	14.78
C4_1113	3204.04	3157.41	3583.23	4413.31	3929.03	4300.64	1880.39	1725.42	1717.58	7274.4	8538.03	4975.9	5383.72	6969.82	6437.01	2659.9	2541.73	2187.78
C4_2720	1.99	4.44	3.57	2.92	4.4	2.43	4.31	4.91	3.91	9	9.37	3.62	3.51	7.4	6.28	4.9	1.7	5.54
C4_1208	81.65	92.55	75.92	59.8	76.69	75.89	167.85	140.02	131.58	108.08	79.18	72.81	121.56	124.92	97.39	58.45	47.48	63.18
C4_4371	11.33	13.34	11.56	20.36	17.5	21.08	27.33	6.12	6.07	88.2	38.04	64.61	43	45.34	48	53.2	32.48	39.34
C4_3798	3.4	4.19	3.49	2.14	2.61	2.12	3.93	4.9	1.91	4.06	3.73	3.95	3.18	3.64	5.71	4.23	2.42	5.68
C4_0830	125.36	144.76	134.25	135.89	189.19	136.98	175.51	186.24	200.22	118.19	109.93	128.82	126.81	117.15	91.5	132.37	129.42	160.73
C4_0298	54.45	51.07	56.08	31.81	51.6	52.5	76.74	73.42	63.15	35.5	35.65	39.96	71.35	70.94	56.04	53.55	41.76	52.27
C4_4307	134.06	136.03	134.23	86.81	78.18	95.88	142.39	125.83	117.54	109.29	101.27	105.12	123.76	138.59	119.9	106.92	96.2	94.22
C4_4161	91.65	114.67	110.12	106.57	142.73	119.59	360.14	306.09	251.83	15.85	14.84	25.01	76.79	84.69	63.46	57.73	14.13	43.87
C4_3840	0	0	0	0	0	0	0	0	0	0	0	0	2.46	5.67	0	0	0	0
C4_3378	6.39	2.74	8.05	4.8	11.41	8.17	3.31	2.91	4.83	7.42	1.54	3.07	9.84	10.31	7.52	0.88	4.63	2.11
C4_0260	8.45	7.27	12.93	6.87	10.33	7	7.98	6.09	7.06	20.31	18.41	15.55	13.48	14.3	16.39	11.9	21.97	15.11
C4_4395	138.57	147.47	135.7	129.36	179.27	157.54	45.75	57.21	45.91	218.11	183.51	175.52	157.38	158.55	134.26	165.11	118.93	149.47
C4_3422	15.46	13.16	7.71	9.38	4.84	11.7	7.65	5.89	3.52	5.38	7.74	4.28	7.14	7.91	4.57	4.41	4.92	4.93
C4_0548	6.88	6.61	4.68	3.18	8.71	6.49	12.97	15.37	5.46	23.37	15.59	14.53	19.84	15.33	4.04	7.57	1.61	8
C4_0767	116.05	141.11	123.17	122.91	155.54	155.83	33.45	36.93	30.48	40.6	33.36	30.69	135.76	147.8	138.31	62.03	47.16	74.61
C4_4655	21.05	14.81	15.29	8.31	21.66	13.56	11.82	14.8	15.12	23.68	16.7	13.7	28.1	30.38	13.54	14.97	7.5	24.26
C4_3408	111.64	115.59	113.39	115.61	79.13	111.69	26.46	32.47	13.47	315.55	236.64	267.46	155.82	167.43	164.5	197.25	199.52	166.8
C4_2315	8.25	7.53	8.46	7.81	18.41	8.43	14.02	18.34	15.98	7.66	10.63	12.15	16.94	12.05	16.29	8.82	5.84	6.51
C4_1960	12.02	11.1	14.81	13.88	9.19	11.47	1223.49	1174.1	1266.07	33.01	40.83	61.89	67.07	71.27	87.74	13.43	10.64	10.14
C4_2678	22.05	23.53	26	14.95	34.06	23.35	20.99	23.63	27.31	26.76	28.8	29.22	29.23	36.11	27.03	29.14	25.96	40.01
C4_2725	93.05	108.29	97.86	29.67	55.25	75.77	125.99	172.58	161.02	28.84	22.42	42.76	60.32	53.89	52.75	26.06	16.78	22.54
C4_3877	0.97	1.07	0.99	1.6	1.43	1.27	1.87	4.81	2.24	1.38	0	0.72	3.93	5.18	2.44	1.23	0.29	0.88
C4_4059	16.04	11.61	12.65	8.18	9.63	13.33	12	8.14	6.24	137.06	148.52	160.02	13.71	14.2	12.41	104.55	77	94.1
C4_0230	19.09	12	16.57	16.1	24.96	14.53	23.51	19.33	10.07	22.2	17.14	27.25	23.22	21.49	25.51	8.12	9.16	10.54
C4_3630	30.07	27.2	24.76	21.02	34.07	28.78	12.61	10.94	12.25	102.41	95.92	96.93	42.04	46.63	42.5	80.95	100.42	83.79
C4_0989	206.38	273.57	231.16	266.61	427.15	290.62	12.29	14.42	13.32	49.46	37.62	38.09	420.63	418.92	432.46	253.97	237.64	243.5
C4_0239	2.58	2.83	1.93	1.18	2.36	1.63	2.51	2.35	1.64	8.35	4.89	6.21	3.06	4	3.79	4.16	2.87	7.1
C4_2706	0	0	0	0	0	0	0	0	0	1.36	0	1.41	0	0	0	0	0	1.17
C4_3170	218.08	189.5	202.63	179.54	139.68	161.92	144.96	136.56	158.24	438.21	420.92	518.19	652.38	540.24	589.4	385.04	492.66	344.74
C4_3929	11.44	4.05	6.78	5.82	5.97	9.35	13.84	11.81	7.64	5.24	3.64	6.63	10.06	11.58	8.22	4.67	3.97	5.96
C4_2277	3.64	1.77	2.7	3.25	3.62	2.02	2.75	3.65	3.63	5.7	1.19	2.59	4.17	3.03	3.72	2.62	2.51	2.91
C4_0080	22.4	21.95	27.4	18.24	22.87	23.87	19.55	16.51	15.72	9.55	14.71	20.55	24.02	24.54	21.98	17.3	9.08	15.61
C4_3854	30.51	31.72	29.44	24.59	37.43	31.14	69.59	77.53	59.65	30.84	28.95	33.45	49.16	64	53.18	54.09	35.11	54.74
C4_1040	344.11	266.91	276.41	138.88	102.63	143.09	345.73	227.03	190.56	72.08	56.85	70.76	128.1	154.5	123.52	155.78	98.64	126.62
C4_2070	6.38	12.35	8.57	4.71	9.28	3.92	9.61	11.45	7.47	8.72	8.21	7.3	10.28	9.6	5.13	6.64	7.41	6.01
C4_3473	8.31	8.69	8.64	5.95	16.12	9.3	29.01	29.3	22.97	6.88	12.35	8.66	18.28	15.04	13.72	8.05	7.6	7.85
C4_3951	15.8	16.69	12.55	8.97	8.96	11.47	10.6	11.87	11.18	10.38	7.56	6.8	20.62	22.73	14.89	18.42	6.75	8.84
C4_2978	0	0	0	0	0	0	0	0	0	13.47	4.71	7.01	0	6.36	2	0	5.94	3.88
C4_3575	3.6	1.72	3.69	2.51	3.98	3.01	4.94	3.55	3.03	1.54	1.6	2.12	4.22	4.51	4.08	2.29	2.18	2.63
C4_0017	3.09	5.05	4.52	3.14	4.4	3.7	3.13	3.35	3.34	2.78	4.04	3.16	4.99	3.45	4.12	7.72	5.86	8.96
C4_2983	2.68	2.4	3	3.66	6.25	3.39	6.85	8.76	6.3	54.79	28.35	35.16	11.01	14.84	15.54	3.82	2.51	3.44
C4_0312	2.18	28.89	11.16	5.74	16.5	14.08	16.36	18.41	18.2	24.14	22.24	13.26	23.23	25.85	14.59	21.96	8.62	14.64
C4_0877	28.64	25.08	13.64	14.32	22.88	29.06	21.7	22.09	16.48	98.68	56.55	57.9	61.41	82.97	85.23	60.5	35.93	54.13
C4_1237	41.84	34.86	36.3	20.32	26.58	33.23	13.62	10.69	7.54	16.67	17.85	17.23	27.14	28.82	21.96	34.12	27.58	23.68
C4_2690	37.39	40.54	39.44	36.19	59.84	36.31	56.52	56.74	46.78	132.98	105.3	79.97	72.93	91.71	65.13	64.36	38.74	69.79
C4_0797	11862.8	14606.4	14627.7	12964.5	11375.5	11340.1	920.17	980.03	1122.95	858.82	1555.93	3496.74	2550.13	2612.19	2205.31	2511.35	1635.1	1509.2
C4_3966	219.05	152.54	162.89	150.22	92.67	124.47	135.88	100.73	89.26	210.84	194	161.76	144.61	147.36	138.96	97.99	87.86	80.99
C4_4664	5.89	7.41	9.18	9.2	12.42	5.87	6.57	7.43	5.65	8.31	5.59	4.8	7.61	8.08	7.23	6.7	5.17	7.06
C4_2073	282.04	218.77	263.47	161.69	188.88	210.08	12.14	10.56	12.45	51.12	43.99	43.41	199.1	223.06	171.72	224.3	153.9	243.49
C4_1611	15.04	16.14	14.56	7.52	7.79	8.35	15.06	14.6	12.24	15.78	15.69	24.51	13.2	23.88	13.37	16.05	16.56	14.71
C4_2405	10.95	12.54	14.97	11.04	14.03	10.4	6.95	8.31	1.3	28.09	19.87	24.37	11.87	17.88	13.52	37.54	38.41	41.38
C4_4595	139.77	129.68	142.58	124.93	88.19	108.9	124.54	108.03	97.57	231.15	207.81	239.39	124.89	110.23	103.47	198.25	204.92	165.25
C4_1788	25.61	37.43	33.18	24.71	49.22	37.11	88.38	87.03	77.43	151.45	104.48	87.98	54.13	51.88	53.84	135.29	201.2	170.6
C4_2478	4.71	2.57	2.97	2.01	5.26	4.34	2.29	1.63	2.71	0.82	1.5	1.06	4.55	5.45	6.05	4.55	1.91	2.27
C4_0713	326.44	317.81	399.12	278.45	454.3	374.97	428.79	610.68	424.93	393.17	420.03	472.39	424.83	510.79	427.81	646.72	488.56	546.98
C4_0385	51.55	50.78	45.92	35.81	43.95	42.31	42.92	39.66	39.12	18.08	28.22	28.05	46.16	50.62	45.83	32.47	29.7	31.13
C4_4412	3.26	7.34	3.34	3.14	2.87	1.89	3.74	0.64	1.91	3.1	3.23	0.64	5.21	4.29	3.36	1.66	2.64	2.12
C4_1930	16.48	16.37	13.14	14.38	10.49	12.98	23.09	22.98	17.68	11.22	12.21	9.82	16.14	19.03	19.37	10.7	7.31	11.26
C4_3088	27.28	29.56	25.73	19.06	25.06	24.63	17.98	14.59	15.27	20.63	22.94	18.8	29.44	28.88	25.69	28.82	28.78	34.9
C4_3883	28.37	22.32	28.63	25.1	20.5	25.85	24.58	16.28	21.89	40.93	27.06	31.75	30.5	28.51	26.69	37.52	29.34	34.86
C4_3807	10.2	6.27	10.15	7.76	9.01	7.42	18.01	14.94	14.28	19.5	15.89	16.13	15.24	12.62	9.14	14.12	24.51	19.63
C4_0500	17.5	17.13	19.07	13.65	15.54	19.8	7.69	8.46	7.07	16.17	9.66	12.08	24.24	25.83	31.07	16.72	12.43	16.05
C4_3535	14.4	16.62	17.5	10.63	12.28	15.21	11.66	16.32	12.6	7.87	13.4	12.58	19.13	20.76	13.35	11.11	12.44	12.48
C4_3520	59.12	66.68	67.88	47.14	67.74	40.99	32.92	39.56	37.32	65.35	50.62	69.51	133.08	92.98	96.43	61.09	49.24	67.98
C4_3029	18.4	23.55	19.39	58.52	23.36	18.78	222.62	164.13	150.2	85.39	64.48	49.53	100.56	18.79	16.45	48.67	31.26	49.12
C4_4580	20.59	18.48	22.28	14.95	26.72	21.02	18	16.95	19.17	41.46	36.79	29.85	22.18	34.02	24.55	35.75	17.6	26.65
C4_1751	56.54	61.76	66.15	31.8	29.14	39.79	48.24	39.72	35.43	14.32	11.77	11.97	30.65	30.78	20.56	25.84	22.19	25.63
C4_1167	32.88	19.97	20.39	11.67	19.26	19.46	31.11	36.33	39.58	74.49	58.28	54.31	31.04	32.98	30.42	32.49	28.08	40.05
C4_1752	0.89	1.62	2.12	1.18	4.93	3.8	4.86	4.71	2.34	1.92	4.33	3.31	4.34	4.77	5.33	2.84	2.17	2.18
C4_1381	7.15	5.85	5.66	3.77	3.84	7.61	6.54	2.85	4.77	9.28	3.39	8.88	5.65	7.53	5.88	11.53	6.53	14.01
C4_4377	101.07	86.86	96.72	95.34	150.79	74.02	27.1	51.24	16.42	585.42	366.84	349.92	764.52	967.85	613.34	253.97	265.14	266.3
C4_1673	350.86	334.6	342.31	209.15	189.81	284.27	185.8	194.28	172.28	330.08	281.73	282.9	226.36	303.86	201.67	339.84	286.59	381.65
C4_1637	2.95	1.77	0.82	1.07	2.39	2.66	3.64	3.21	2.4	0.88	3.06	3.04	3.63	2.83	2.43	1.56	0.25	1.5
C4_0602	1286.71	1507.04	1256.51	1140.89	1172.39	1219.54	1614.01	1767.29	1577.94	469.61	533.39	901.57	1367.14	1596.96	1445.08	866.24	794.43	769.47
C4_2757	90.44	82.82	79.56	84.91	132.69	105.89	169.97	141.5	126.61	162.18	133.13	93.66	140.23	131.63	141.04	88.14	69.31	99.39
C4_3492	48.09	47.58	52.29	35.11	48	44.84	28.96	27.96	20.49	35.14	31.11	35.73	47.09	59.68	42.44	44.5	39.35	47.9
C4_1089	598.41	1119.7	770.74	1302.42	1795.86	1189.44	1112.79	823.77	784.83	1125.95	1060.62	1316.6	894.26	726.76	860.52	1112.98	1086.15	793.78
C4_0875	4.77	5.45	2.92	3.58	2.08	1.82	0.9	4.6	3.66	16.45	6	10.22	9.81	6.57	8.12	11.81	4.93	7.03
C4_1987	6.03	7.44	3.1	0	0	2.75	0	0	0	5.18	3.61	7.17	1.3	1.51	5.74	3.16	6.02	4.46
C4_2382	0	0	0	2.99	3.83	0	13.35	29.56	6.44	11.37	15.86	11.81	0	8.52	8.07	10.45	4.98	1.63
BGI_novel_C11	36.42	33.55	31.47	23.59	26.25	19.98	4.18	5.39	4.29	7.46	8.88	12.36	6.79	7.85	5.58	13.85	5.38	8.7
C4_2345	911.17	952.21	911.89	478.16	357.28	637.55	130.83	140.54	169.48	77.03	70.04	99.81	460.43	725.18	483.1	275.54	228.54	246.35
C4_4204	7.8	5.61	7.65	6.73	9.8	3.35	3.28	5.73	4.7	7.96	8.66	5.99	4.74	10.86	3.5	8.99	6.75	8.31
C4_0774	16.02	14.19	11.82	15.93	20.4	22.93	32.09	17.21	20.55	50.05	39.11	51.01	31.62	32.61	22.97	39.95	40.83	41.43
C4_1726	29.42	39.69	37.48	33.94	35.49	32.94	56.41	55.08	46.14	36.01	21.01	29.92	51.94	44.91	43.32	29.66	36.25	28.38
C4_0815	11.12	11.1	9.81	10.21	18.75	10.51	12.15	13.5	11.69	10.59	8.03	13.69	13.07	13.68	13.15	10.73	11.38	13.12
C4_0117	1.09	0.81	1.12	1.08	4.86	1.8	2.47	4.71	2.88	1.93	3.21	2.79	2.2	2.02	2.74	3.42	1.31	3.28
C4_2209	0	0	0	0	0	0	0	0	0	0	0	0	0	0	0	0	1.73	0
C4_1545	25.86	16.86	20.82	16.39	22.3	15.79	20.88	24.36	23.49	14.24	11.13	11.06	41.02	49.36	43.71	19.76	19.48	28.58
C4_0923	89.11	85.24	86.88	58.38	72.26	68.24	88.77	94.38	84.75	65.97	67.4	66.34	103.13	103.93	84.67	73.51	68	71.51
C4_2541	0.26	0	0.54	0	0	0.26	2.56	3.69	1.58	1.16	0.91	0.9	0.33	0.56	0.62	0.26	0.25	0
C4_3849	0	0	0	0	0	0	0	0	0	0	3.25	0	0	12.65	2.97	0	0	0
C4_2796	14.09	13	14.11	16.76	16.7	9.89	11.76	12.63	11.91	18.8	16.36	37.48	18.58	14.72	13.77	23.9	5.51	13.85
C4_4585	21.67	12.3	15.33	11.05	13.67	21.54	24.55	27.47	24.12	20.87	16.31	14.66	34.96	19.13	15.53	10.68	14.03	15.92
C4_0822	24.05	7.05	23.01	16.31	9.76	12.62	12.7	11.4	8.49	22.42	28.06	23.24	28.51	25.27	19.28	13.17	21.26	36.51
C4_4186	380.77	330.62	353.55	229.99	123.14	224.02	98.61	101.47	96.69	188.83	161.16	166.52	444.84	433.71	228.97	299.91	241.06	296.23
C4_0599	31.61	20.22	26.14	16.93	31.27	34.87	28.31	25.69	21.81	49.16	42.41	34.72	27.97	29.98	25.4	36.57	14.59	46.28
C4_0317	29.5	36.3	36.52	27.94	35.12	31.53	64.22	72.2	54.2	46.66	47.21	49.88	49.06	40.4	42.77	50.08	33.09	43.46
C4_1581	0	0	0	0	0	0	0	0	0	0	0	0	0	13.68	6.42	0	0	0
C4_0901	1.15	1.29	1.77	0.56	0.63	0	1.65	1.69	0.56	0.56	2.92	1.16	1.33	2.3	1.13	2	1.91	2.39
C4_4288	9.43	6.46	10.59	7.96	7.2	15.26	18.76	10.92	5.43	21.2	11.89	23.64	11.24	11.82	10.33	12.43	6.98	11.15
C4_2587	0.98	0	3.99	1.83	1.07	3.72	5.55	4.71	0	1.67	4.36	8.66	4.74	3.66	1.77	5.26	4.3	2.15
C4_0704	6.45	6.3	12.23	7.79	6.03	7.02	10.48	9.79	5.31	6.41	5.18	8.3	5.51	9.27	12.95	5.75	6.18	5.48
C4_0730	1781.4	1900.79	1789.21	1646.84	1463.25	1601.82	1962.44	1654.88	1693.11	2836.93	2263.72	1984	2238.75	2124.15	2130.11	1362.4	1397.07	1564
C4_0220	3902.89	4022.84	3776.4	2854.31	2769.81	3274.92	2508.93	2328.09	2193.66	906.83	874.37	1432.15	2413.19	2512.28	2221.91	2023.76	1685.23	1959.25
C4_1034	304.94	237.44	241.73	148.91	126.58	155.35	285.55	224.17	170.81	215.65	212.16	171.83	167.78	217.74	176.75	280.37	164.76	230.91
C4_2691	43.1	40.26	41.43	28.95	36.81	35.11	38.12	35.88	32.67	21.15	17.17	25.25	43.05	51.17	38.46	31.78	31.61	26.44
C4_3115	7.66	9.89	7.54	6.95	8.04	5.16	14.61	13.5	12.97	3.05	2.99	5.01	8.78	8.33	6.26	5.24	6.98	6.41
C4_0731	26.05	30.42	31.27	25.11	28.83	25.53	38.49	38.17	34.46	9.64	18.63	23.27	41.59	31.54	24.4	22.46	35.52	26.21
C4_1043	398.43	436.13	374.07	292.22	341.74	315.89	186.57	155.95	131.32	422.35	403.74	353.78	533.9	442.85	369.84	430.52	275.81	391.74
C4_4378	0	0	0	0	0	0	0	0	0	0	0	0	3.72	0	0	0	0	0
C4_1991	5.84	6.34	11.92	5.04	8.06	6.66	13.77	5.08	5.14	3.37	4.9	4.3	10.94	6.75	6.77	4.04	3.82	2.54
C4_3633	360.53	403.6	382.1	271.87	359.74	341.14	339.64	322.83	312.88	246.33	226.79	279.49	284.56	297.31	260.75	394.46	372.16	358.85
C4_0162	130.53	115.71	117.52	88.11	76.37	88.69	144.04	126.6	126.86	42.68	43.11	51.32	104.36	102.69	79.62	57.66	43.04	56.26
C4_1941	18.87	2.73	14.44	9.79	8.96	10.01	608.34	595.86	612.46	60.07	85.48	105.68	49.87	32.83	29.67	27.46	23.75	16.32
C4_2067	42.32	25.73	40.83	26.07	36.02	31.58	29.83	21.31	23.49	76.91	59.34	56.76	33.16	41.81	31.43	29.31	30.43	18.85
C4_1977	0.79	0.87	0.54	0.26	0.29	0.79	15.63	27.17	18.12	5.23	4.23	4.21	1.14	2.8	2.7	1.8	1.23	1.48
C4_1354	3.15	3.45	1.85	2.71	5.28	1.79	6.56	7.43	4.26	1.26	1.83	3.12	3.36	5.12	2.7	2.22	1.49	2.35
C4_2576	2.08	5.68	3.74	1.57	2.91	4.16	3.71	4.52	4.33	4.55	5.76	5.11	4.36	5.73	3.34	5.94	2.51	4.2
C4_0003	91	86.33	91.25	55.33	66.99	72.17	73.18	64.55	58.27	94.43	80.59	87.29	81.61	86.99	71.12	88.29	94.3	93.27
C4_4039	0	0	0	0	0	0	0	0	0	0	1.66	1.64	0	1.35	1.29	0	0	0
C4_1775	37.63	50.77	45.1	48.02	70.92	63.07	94.62	87.67	77.96	340.77	213.76	231.51	53.83	46.99	53.36	329.78	608.65	309.44
C4_4526	138.13	111.12	123.31	102.11	63.06	93.91	162.15	156.32	157.49	21.23	20.73	23.29	78.97	70.36	56.26	31.62	20.38	31.69
C4_3635	9.88	12.97	6.81	7.65	9.85	7.72	504.62	424.42	362.98	355.05	421.75	431.94	101.65	69.69	74.38	62.59	130.84	77.96
C4_0823	34.3	27.02	27.51	19.93	32.06	32.48	50.6	40.1	38.7	38.12	21.39	21.26	60.05	61.55	55.31	28.93	18.19	25.17
C4_1638	289.88	391.08	290.67	449.31	533.19	391.6	370.13	362.2	285.8	1727.35	1474.11	1065.87	641.06	661.93	644.13	688.78	644.61	707.4
C4_2774	68.04	69.83	43.53	108.95	116.05	122.34	177.68	209.08	141.87	244.03	218.5	193.1	286.47	232.17	289.3	122.69	75.88	98.47
C4_0208	967.05	1038.78	954.74	738.91	1291.27	810.41	1424.5	1493.89	1756.31	1115.32	1082.42	1878.6	1214.78	1471.78	1310.95	1846.04	1828.31	1364.84
C4_0503	17.66	17.85	19.29	12.05	10.19	15.53	20.13	16.37	15.55	11.19	9.62	9.34	21.06	18.9	13.62	9.89	9.1	11.33
C4_1412	22.77	23.16	26.65	28.12	34.46	27.34	2403.67	2277.89	2509.53	141.26	135.14	151.35	286.59	226.05	334.73	25.59	24.17	19.31
C4_0387	16.87	11.57	13.05	13.92	18.06	18.89	29.27	26.62	21.14	23.97	22.44	21.24	20.58	15.35	20.21	20.65	16.26	16.02
C4_2564	4.65	0	1.19	0	0	0	0	0	0	0.94	0	1.96	0	0.71	0	0.85	3.24	1.62
C4_3536	39.16	37.13	41.55	29.31	30.82	38.31	74.17	63.15	56.41	41.6	39.9	39.27	56.32	60.05	51.89	34.24	32.75	33.39
C4_0899	85.47	91.2	83.71	70.41	93.21	74.69	98.94	115.7	102.69	93.4	84.4	93.38	127.98	133.02	108.79	104.86	93.02	105.84
C4_0381	5.21	2.39	4.25	0.97	2.27	5.92	3.94	5.01	3.98	13.12	1.82	9.06	4.44	6.43	4.36	8.65	1.5	4.49
C4_0790	32.63	28.09	37.81	29.11	25.67	34.12	40.53	23.36	24.52	20.78	12.42	29.27	36.08	35.25	30.65	36.96	25.18	39.55
C4_2754	21.68	13.25	16.05	14.69	27.14	14.01	35.28	36.6	30.77	34.24	27.81	28.66	39.98	37.78	33.16	25.15	18.24	26.35
C4_4515	578.98	596.7	615.83	360.88	286.95	429.23	467.1	392.17	358.08	48.86	46.07	70.14	389.74	323.8	276.4	87.75	75.91	81.82
C4_1622	48.7	39.44	49.89	20.58	22.28	30.39	274.99	242.39	206.05	34.45	26.47	38.46	32.28	24.17	29.41	82.05	94.72	63
C4_4189	10.62	10.14	9.88	9.71	15.78	12.77	18.1	21.49	14.6	13.3	11.26	15.71	32.18	28.89	30.45	14.94	10.92	11.13
C4_0896	28.58	29.8	30.1	18.37	39.31	27.39	30.19	38.09	32.3	43.72	37.03	36.16	49.74	49.44	38.07	46.76	26.69	41.85
C4_0925	22.56	18.98	19.22	15.1	18.6	16.99	28.76	29.44	33.57	28.82	18.13	21.75	32.68	33.92	23.08	15.54	11.77	15.37
C4_2331	423.65	456.15	400.42	268.21	294.31	326.23	346.82	384.76	374.38	211.92	211.8	280.42	318.31	369.82	293.4	348.79	340.92	309.91
C4_0682	63.48	44.64	54.31	75.19	51.92	57.36	35.39	40.49	19.27	65.94	80.28	35.44	120.16	113.5	107.03	40.91	45.35	47.14
C4_4105	27.43	14.82	24.28	29.6	25.5	10.69	14.86	29.12	10.69	94.63	84.3	46.03	4.76	1.84	5.23	31.53	24.73	17.38
C4_4619	0	0.9	1.62	2.26	1.73	2.28	1.51	9.22	7.65	6.46	7.47	2.23	1.32	2.54	5.94	3.21	3.68	1.23
C4_2602	0	0	2.68	0	0	2.39	0	0	2.4	0	0	3.29	0	1.35	1.29	0	0	1.36
C4_4026	5.96	0.97	1.74	4.02	1.86	2.44	0.81	1.65	2.46	11.36	7.1	5.49	6.09	4.87	6.32	8.14	9.07	5.82
C4_0331	3.44	8.21	8.05	8.17	3.8	3.36	9.45	5.82	4.34	6.43	4.12	3.07	5.21	2.99	7.19	5.73	1.26	5.48
C4_0738	107.41	117.32	107.25	110.24	132.04	111.5	301.69	249.17	217.49	30.53	39.98	43.84	143.47	126.69	97.92	58.32	53.62	57.92
C4_4345	0	0	0	1.83	0	0	5.85	0	0	6.9	7.2	4.29	1.95	4.53	3.25	0	3.59	0
C4_1727	4.04	9.16	9.08	8.43	2.65	6.97	12.29	9.41	10.14	5.83	3.03	8.29	9.85	8.27	9.58	7.17	3.74	6.22
C4_1839	26.99	28.02	21.07	15.72	18.89	31.06	31.29	30.06	16.4	124.31	105.45	72.25	72.15	48.3	54.29	48.33	43.1	53.8
C4_0540	20.38	30.03	24.74	13.49	21.7	23.42	14.61	14.95	9.3	15.2	22.79	30.83	25.5	31.89	25.88	31.48	28	25.42
C4_0683	4.27	4.4	3.28	3.73	5.35	5.3	5.95	7.2	5.04	4.4	7.92	7.27	5.92	8.85	7.08	5.71	4.72	6.23
C4_3554	22.11	24.38	25.05	14.51	15.68	19.56	10.28	6.55	4.22	11.54	11.99	9.9	17.7	18.99	15.96	23.86	19.32	19.41
C4_1762	0	0	0	9.7	0	0	0	11.41	10.89	3.92	12.4	4.09	3.72	4.23	0	3.72	14.15	10.27
C4_4335	13.4	13.32	14.63	13.17	10.38	11.16	12.88	16.9	7.73	32.96	32.64	16.43	22.04	15.19	17.64	26.18	32.83	24.99
C4_2547	6.78	1.3	2.31	1.05	1.23	4.27	2.13	0	4.31	364.76	352.24	190.83	26.74	28.23	37.32	10.82	5.56	32.48
C4_1724	61.6	56.26	61.02	44.79	43.74	54.05	64.86	51.71	45.39	45.58	48.17	42.61	53.37	59.27	42.99	42.07	39.29	33.2
C4_1943	7.88	15.26	10.71	4.8	9.96	11.08	226.02	227.64	255.96	44.07	35.27	48.85	32.26	35.09	51.91	17.56	18.52	21.07
C4_2615	6.71	8.49	7.52	6.79	4.95	7.48	4.01	3.22	2.9	2.81	3.65	4.54	6.07	7.92	5.79	5.12	3.56	5.07
C4_1966	9.8	13.2	11.93	16.16	11.14	17.74	1239.35	999.42	1099.36	23.51	21.97	37.94	39.23	48.43	63.65	6.19	7.98	7.68
C4_3874	23.86	16.36	16.57	12.53	19.76	19.98	36.16	43.26	35.71	23.03	18.85	20.44	10.32	7.76	9.28	18.45	10.57	20.39
C4_2012	42.92	58.45	53.42	52.16	103.36	54.27	178.89	179.71	202.18	29.1	26.37	26.54	47.36	44.96	42.15	42.72	34.17	46.9
C4_1140	45.54	63.51	54.91	50.5	50.62	48.28	5.18	6.66	9.62	37.21	29.03	32.56	68.37	69.03	54.56	55.24	33.39	45.37
C4_1494	2.41	1.61	0.99	0	2.13	2.36	3.25	1.43	1.9	4.38	3.04	3.02	0	0	0	2.17	2.07	3.32
C4_2824	105.8	95.23	101.11	79.74	91.63	109.49	70.7	92.41	75.44	77.92	55.38	66.35	121.8	143.74	106.62	87.09	61.01	65.18
C4_2903	494.37	540.06	615.97	518.96	335.33	545.61	27.52	24.53	45.61	111.9	120.53	211.22	77.39	92.98	106.58	398.79	189.25	297.91
C4_3577	83	72.6	75.34	43.2	31.27	49.04	27.76	31.94	29.41	17.14	13.48	15.99	48.14	52.78	39.65	21.07	24.04	30.01
C4_3746	28.4	11.79	26.26	15.95	12.25	14.74	40.72	28.93	26.08	62.99	62.97	65.15	22.73	24.72	19	30	37.42	25.94
C4_4085	29.34	26.95	29.22	18.1	16.41	21.89	41.67	50.06	42.26	48.07	36.46	28.31	125.88	125.87	119.95	22.98	22.81	22.76
C4_0165	2.88	2.19	2.28	4.01	3.47	2.65	4.96	7.11	5.31	3.23	2.32	1.8	4.56	2.05	2.97	2.42	2.1	2.74
C4_0504	36.83	31.69	33.94	24.32	27.55	26.03	37.15	32.67	29.77	12.36	16.33	21.07	29.31	25.99	20.76	16.59	9.91	17.34
C4_4020	0	0	0	0	0	0	0	3.08	3.02	0	0	0	0	0	0	0	0	1.57
C4_3135	103.63	173.88	138.26	152.89	187.76	146.72	341.71	328.74	291.32	358.99	208.67	219.69	103.46	107.1	123.09	397.29	481.91	449.07
C4_2265	2.07	6.82	3.78	3.7	5.92	4.59	22.83	19.83	21.12	13.87	6.14	7.97	6.59	8.02	6.49	7.5	13.69	6.99
C4_4362	51.77	51.06	50.91	40.23	57.89	46.49	17.15	12.45	14.37	33.56	24.68	27.49	42.89	50.05	49.64	42.49	26.63	42.4
C4_4609	8.12	11.05	11.03	6.39	6.37	8.3	6.4	9.22	8.53	5.65	7.92	7.11	11.06	14.37	9.75	9.34	8.94	7.72
C4_2666	23.19	28.72	20.71	22.62	16.84	26.64	46.66	44.7	63.92	106.17	77.79	112.52	98.01	82.02	88.44	64.76	92.4	71.62
C4_0981	109.57	75.47	118.99	127.2	130.43	131.78	146.71	180.14	184.24	184.49	188.16	198.86	138.96	99.41	147.47	133.8	120.06	142.47
C4_3379	15.28	11.62	16.54	6.43	8.22	14.98	2.94	6.47	4.3	6.28	5.6	11.13	9.35	16.41	9.39	16.35	11.43	14.13
C4_2542	4.2	4.6	3.18	3.78	7.41	4.19	36.12	24.81	17.42	17.82	15.44	15.86	11.57	12.92	14.2	11.83	7.54	7.78
C4_3502	44.97	35.33	36.16	25.81	30.77	27.15	39.91	48.24	42.7	19.45	21.1	29.43	44.04	52.21	43.44	36.44	31.03	32.83
C4_4428	82.85	86.01	94.56	80.43	53.97	88.27	84.6	71.17	63.61	45.31	39.33	50.46	74.05	67.58	55.12	60.79	54.55	57.45
C4_1569	269.49	257.59	256.78	250.79	217.37	227.19	236.51	215.86	182.79	255.13	229.33	179.9	347.17	327.88	316.07	212.59	189.73	220.93
C4_4311	149.96	158.79	147.95	104.25	147.27	122.02	82.12	99.07	73.18	92.58	74.45	83.18	135.57	160.14	142.78	134.68	96.96	140.1
C4_3138	164.73	266.81	217.79	214.05	258.79	203.58	353.26	293.86	282.73	365.4	230.83	262.9	147.07	139.82	144.66	554.66	856.32	558.42
C4_2201	6.89	7.83	12.31	1.63	5.64	2.47	11.44	12.5	14.93	6.11	6.36	8.69	11.82	12.02	12.23	2.74	2.61	0.65
C4_3892	5.29	6.56	8.47	4.27	9.19	4.9	12.15	8.55	6.22	40.33	35.33	35.12	10.66	9.91	9.78	17.58	19.51	22.58
C4_2924	3.44	3.38	4.94	3.64	4.23	4.29	10.71	11.04	11.85	2.55	3.67	4.06	4.86	3.58	2.7	6.41	3.32	4
C4_3962	21.07	24.62	27.03	19.02	36.22	24.84	33.58	35.24	27.56	24.97	18.57	21.51	29	27.69	26.09	19.3	11.72	21.64
C4_0257	0	0	0	0	0	0	0	0	0	0	0	0	0	0	0	0	0	2.32
C4_4617	0	0	0	0	0	0	0	0	0	8.4	8.8	10.92	5.03	1.94	3.68	0	0	1.81
C4_2742	136.95	132.78	120.11	120.29	102.37	133.66	109.16	119.17	64.36	50.8	45.52	70.16	168.06	145.32	135.08	56.07	49.7	54.13
BGI_novel_C29	10.41	11.53	12.31	7.5	4.88	7.09	3.09	3.97	1.98	11.68	12.59	11.22	6.96	5.51	5.43	18.16	13.11	18.83
C4_0072	8.24	9.62	10.26	10.11	13.01	10.74	10.89	11.68	9.42	18.33	14.47	9.3	15.16	17.1	13.29	12.44	7.17	11.96
C4_0336	16.83	9.95	19.38	11.65	18.47	16.45	12.81	18.36	9.78	34.79	37.67	28.31	27.81	25.43	23.35	27.78	21.5	26.67
C4_4271	6.35	5.6	3.24	0	6.87	10.35	8.94	12.02	5.96	9.29	7.27	19.27	14.12	20.96	13.14	14.71	11.03	1.99
C4_0568	42.02	49.58	41.8	52.42	85.6	65.99	48.53	63.83	51.73	99.96	66.06	77.87	43.32	43.71	37.97	75.61	66.99	82.85
C4_3104	65.78	64.51	63.77	40.02	41.74	61.3	41.22	37.37	37.21	35.83	31.89	33.37	42.47	49.27	41.06	45.21	43.5	49.69
C4_1156	0.48	0.39	0.61	0.48	0.8	0.84	0.12	0.48	0.24	0.28	0.72	0.57	0.38	0.26	0.52	0.25	0.23	0.35
C4_2343	159.93	165.36	169.72	107.12	120.51	129.85	182.96	187.37	175.79	84.05	69.74	91.21	163.61	206.42	173.44	123.47	111.23	125.72
C4_4171	13.65	12.67	12.08	15.22	18.79	11.14	11.31	7.57	8.47	11.36	8.25	7.27	21.18	21.26	19.64	10.83	12.49	12.55
C4_2219	2.25	2.12	0.33	3.51	2.86	1.59	5.9	5.75	3.5	2.76	3.23	4.64	3.13	1.57	2.88	2.45	2.63	3.52
C4_1713	90.58	81.67	85.25	76.25	99.36	78.9	27.46	30.75	24.2	50.79	53.68	51.37	89.06	97.7	81.57	77.3	59.51	67.92
C4_0821	71.91	57.47	59.98	38.97	38.52	51.3	54.11	50.95	41.44	35.92	44.52	27.27	54.82	65.86	56.56	38	30.49	52.04
C4_0637	92.93	95.47	79.59	84.36	90.94	92.57	75.73	63.09	60.12	64.9	53.94	56.57	103.67	137.51	125.17	104.81	69.68	91.76
C4_0878	8.73	0	13.4	7.66	4.72	4.02	14.32	10.23	14.16	49.7	45.97	51.55	28.28	23.5	24.69	19.38	16.01	21.97
C4_3980	1.33	0.58	0.27	0.26	0.89	1.05	0.26	0.53	0.26	0.29	0	0.6	1.14	0.94	0.37	1.55	0	0.99
C4_3036	3.11	11.53	3.19	2.65	3.36	0	0	2.89	0	0	0	0	0	0	0	0	1.53	0
C4_4222	62.04	71.2	61.72	74.54	106.07	76.27	57.64	44.54	38.58	128.46	106.46	85.53	89.34	81.32	80.71	99.44	69.24	82.87
C4_3844	10.25	1.06	2.85	6.13	3.05	3.55	1.77	9	2.69	10.51	3.37	5.86	4.55	1.17	6.82	12.33	6.23	5.53
C4_2625	2.42	0.89	2.06	0.79	1.34	1.58	1.55	2.79	1.99	2.51	1.74	0.87	1.69	0.83	2.45	2.23	3.2	3.92
C4_1087	9.76	9.94	11.6	10.02	13.42	7.3	13.56	18.58	19.27	5.71	8.07	11.4	16.42	11.3	11.4	8.7	4.85	9.73
C4_3052	3.34	1.64	1.37	1.35	1.12	1.67	1.79	0.84	1.17	2.87	2.98	2.37	2.21	2.16	2.5	1.86	1.78	1.95
C4_1334	154.34	206.85	181.35	161.2	189.26	156.41	304.09	260.69	221.63	107.74	71.64	83.86	148.41	161.43	149.97	190.28	237.84	217.77
C4_0353	26.36	22.47	29.24	42.37	27.38	24.87	54.06	37.32	40.38	27.11	30.21	27.11	31.26	20.2	28.99	17.66	23.28	16.8
C4_1281	0.49	1.08	0.76	1.23	1.93	2.7	6.94	6.41	5.4	21.02	13.91	10.72	4.12	4.54	5.01	6.04	5.08	3.71
C4_1477	0	3.74	0	2.86	3.43	2.96	1.49	0	4.47	0	3.64	2.41	0	0	0	3.15	2	1
C4_3246	60.58	63.69	68.13	42.41	67.7	63.13	84.23	97.71	81.98	45.47	40.43	47.91	80.82	80.3	65.56	51.27	51.45	54.11
C4_2365	21.33	26.31	27.08	23.73	34.7	24.87	34.51	35.81	25.56	31.84	29.56	26.55	35.14	33.37	34.71	25.21	20.62	29.72
C4_1217	31.35	43.47	26.42	26.07	23.16	29.33	18.64	25.88	20.45	64.8	54.89	44.97	40.58	46.34	30.45	39.51	32.26	46.22
C4_2652	3.67	3.85	4.2	3.29	3.32	3.53	7.02	5.96	4.52	8.82	6.62	5.74	6.53	6.33	5.37	6.49	7.86	5.69
C4_0197	1868.35	1911.64	1611.94	1601.77	1968.16	1611.72	2691.64	2863.16	2733.24	614.09	769.67	1389.75	2210.31	2038.21	1946.21	1154.11	961.46	1124.87
C4_4475	15.27	13.09	18.51	14.32	13.52	12.71	15.37	11.05	10.99	23.85	22.28	27.25	19.61	18.5	23.19	21.4	28.18	33.74
C4_4715	3.42	5.68	1.75	2.1	3.31	2.09	4.53	1.69	0.84	0.88	0.46	2.28	5.6	3.8	3.45	5.09	1.12	1.5
C4_1932	23.4	10.8	12.02	12.54	12.65	18.72	33.03	46.34	34.87	93.25	60.27	63.37	29.18	45.75	39.26	62.07	47.31	75.94
C4_4234	0	0	0	0	0	0	0	0	0	0	0	0	0	0	0	0	0	2.09
C4_4194	19.23	3.97	9.89	2.73	3.47	0	12.09	5.97	8.79	12.53	5.62	1.86	21.78	28.49	13.52	21.34	14.07	10.8
C4_1390	7.15	5.47	4.78	3.71	3.8	4.3	441.3	445.92	445.19	12.07	12.2	18.37	15.75	11.96	14.39	3.27	3.41	4.85
C4_2599	2.89	0.59	1.67	1.09	3.03	1.44	1.76	1.09	2.89	0.41	0.85	0.42	2.04	1.04	0.9	0.54	0.35	1.05
C4_1295	187.15	213.11	178.69	109.24	109.74	133.68	65.02	62.81	72.16	31.19	37.55	45.45	48.63	75.61	51.84	46.29	44.47	46.34
C4_3712	46.75	34.12	32.05	23.02	40.37	37.86	25.37	26.42	29.3	39.5	32.88	38.25	52.1	50.58	41.14	48.44	36.56	41.87
C4_4107	40.47	40.97	45.83	39.87	54.76	42.05	42.97	52.53	38.03	61.34	65.52	57.95	44.67	49.57	45.09	38.5	35.43	41.38
C4_3647	8.7	13.58	10.36	28.94	18.84	21.69	72.24	57.85	45.13	42.72	20.56	34.05	51.77	38.1	48.09	23.74	22.65	28.16
C4_1331	79.36	88.4	94.47	71.15	65.38	80.8	106.55	97.49	77.81	44.31	31.34	42.27	78.97	98.91	87.86	67.69	54.1	68.52
C4_2137	1866.04	1803.86	1814.39	1545.41	1104.56	1496.04	595.01	578.17	601.45	481.1	545.05	616.81	1120.58	1043.85	984.9	777.72	811.41	859.66
C4_0777	0	0	0	0	0	0	0	0	0	0	0	0	0	5.12	0	0	0	0
C4_2958	219.42	236.78	209.78	152.36	159.6	210.07	6304.04	6453.29	6479.06	311.4	345.96	300.17	116.26	99	112.34	123.19	167.63	127.63
C4_2227	10.44	15.92	13.39	22.57	33.86	9.58	63.74	58.51	64.9	182.15	148.96	92.05	54.61	51.37	45.04	63.63	41.35	66.79
C4_3054	18.67	17.43	26.34	20.18	34.55	28.57	23.27	17.9	22.76	203.61	156.7	142.17	34.07	26.9	22.07	66.13	58.47	38.76
C4_1375	146.8	94.83	110.78	77.44	70.29	74.08	252.83	238.38	207.47	33.07	15.4	24.86	21.13	20.62	13.86	70.8	34.86	51.07
C4_1861	22.64	20.35	22.82	9.35	8.12	12.87	17.87	17.09	13.8	11.19	13.02	11.56	13.33	11.45	8.46	16.51	14.16	14.34
C4_4379	108.04	107.16	91.85	74.92	104.1	109.32	37.07	38.68	28.94	416.24	315.22	282.46	119.18	160.02	108.05	233.52	205.56	264.34
C4_2169	8.23	9.33	6.22	6.5	7.05	7.91	10.38	7.26	7.11	12.98	9.88	12.86	12.96	12.63	13.05	10.39	7.79	9.2
C4_0897	6.32	3.46	4.26	5.57	8.17	4.93	5.38	8.91	7.49	3.8	5.11	4.38	7.05	4.66	5.46	2.57	1.7	3.22
C4_4682	2120.75	2456.71	2215.92	1676.26	1432.65	1738.84	1804.11	1855.68	1964.53	217.65	226.76	389.66	1879.79	1895.35	1634.74	523.58	464.14	496.26
C4_2786	194.96	182.89	176.99	196.42	123.6	170.63	120.8	106.71	102.61	205.51	200.22	247.94	380.48	517.75	436.89	294.05	298.16	310.71
C4_0243	0.52	1.16	0	0.5	0	0	1.99	3.06	3.05	2.58	1.07	1.6	1.21	1.05	1.37	0.92	0.88	0.88
C4_0748	18.93	16.46	18.82	12.12	11.96	14.56	18.62	12.4	12.34	11.4	12.5	11.15	21.34	25.83	19.65	11.47	6.79	9.7
C4_2594	1.51	1.32	2.33	2.14	1.86	0.45	1.91	1.97	1.81	2.26	1.99	1.08	1.81	3.05	2.16	2.77	1.47	1.92
C4_2528	8.78	8.28	7.19	8.19	20.41	9.04	1.27	3.47	1.73	24.33	17.81	21.44	30.29	29.68	41.01	35.26	19.91	27.25
C4_2147	9.84	4.12	3.48	2.36	8.67	6.7	1.31	2.36	1.68	6.51	3.39	5.24	8.86	8.03	7.69	9.63	3.99	10.16
C4_1076	49.18	55.44	52.14	37.9	56.12	46.42	207.99	187.03	181.05	50.47	37.81	36.63	60.47	62.68	57.35	42.29	32.14	42.07
C4_3175	72.75	42.08	57.51	26.07	20.24	24.1	675.11	478.97	451.81	49.26	60.24	61.27	16.01	15.54	17.27	421.49	657.83	358.52
BGI_novel_C23	15.52	14.4	13.49	10.82	13.96	11.81	11.1	7.99	10.31	10.88	9.55	8.99	19.21	19.66	19.63	11.33	10.63	10.88
C4_1512	14.93	21.08	26.69	19.22	26.17	30.14	54.74	52.29	53.49	0	0	0	42.26	45.37	27.79	35.61	25.22	37.52
BGI_novel_C21	9.24	6.34	8.07	2.78	2.84	3.68	2.92	2.78	2.08	1.29	1.34	1.33	3.3	3.45	2.93	2.17	3.49	1.75
C4_0646	596.87	704.59	647.25	879.6	1120.47	890.51	794.98	671.65	692.98	1388.67	1171.03	990.55	818.2	809.22	921.15	965.94	809.88	878.04
C4_3589	5.52	10.15	11.33	7.13	8.95	20.22	5.19	7.73	15.22	11.46	15.41	11.9	9.71	9.88	9.4	19.46	11.41	15.51
C4_0543	0.33	1.46	0.68	0	0.37	0.66	1.61	1.32	1.64	0.71	1.85	0.73	1.21	0	0.46	0.63	0	1.51
BGI_novel_C49	211.87	176.63	195.48	102.98	82.43	121.04	13.15	14.71	15.47	30.59	34.94	56.35	15.22	12.73	14.74	104.07	42.84	83.92
C4_2065	38.22	37.07	37.84	31.62	41.77	37.18	35.33	32.95	31.29	33.24	25.33	31.3	30.45	32.6	27.71	42.42	49.99	52.9
C4_1426	19.49	18.23	24.56	26.78	21.59	24.14	745.18	668.07	728.37	19.97	22.07	29.08	42.9	52.44	56.91	14.74	14.75	13.82
C4_3391	21.06	18.37	22.52	12.17	7.64	16.18	8.54	8.69	5.76	33.21	30.17	20.28	22.59	34.86	18.12	20.64	16.79	20.39
C4_1770	31.07	42.27	22.36	29.16	40.34	68.09	52.68	69.43	93.85	175.73	147.01	105.83	42.53	75.73	55.76	125.61	87.45	104.49
C4_1900	0	0	1.53	0	0	0	0	0	0	1.12	0	1.16	0	0.87	0	0	0	0
C4_4276	16.42	25.75	19.51	13.81	26.73	24.84	200	167.12	162.51	14.63	14.92	29.66	77.06	41.8	42.26	22.87	42.28	24.15
C4_4150	1.1	0	0	1.02	0	0	1.04	0	1.05	0.91	0	0	0.58	0.67	0.65	0	0	0.78
C4_2205	1.57	2.61	2.81	1.16	3.05	3.09	2.65	1.94	3.1	13.53	5.12	11.45	9.19	13.25	8.79	6.56	1.74	6.98
C4_2573	5.27	4.72	4.72	4.57	14.27	2.6	15.28	19.65	14.35	8.11	7.7	5.1	7.01	6.66	5.66	2.19	1.79	3
C4_2385	23.31	21.82	12.58	13.08	17.07	26.3	17.94	12.66	11.97	18.48	24.37	19.12	25.5	29.81	22.5	21.44	14.71	16.29
C4_1936	5.53	2.83	4.26	4.36	5.8	4.49	565.92	532.79	580.28	24.28	29.76	39.79	20.99	22.37	25.77	9.59	10.85	6.71
C4_3544	16.95	17.77	16.57	17.84	31.65	17.02	28.14	28.85	28.11	14.45	16.51	19.26	32.99	32.39	32.07	21.49	17.84	19.76
C4_4406	1.22	3.7	1.57	3.04	3.06	1.82	3.26	5.18	2.12	6.94	3.09	2.05	4.67	4.07	5.08	1.17	0.84	4.22
C4_3525	0	0	0	2.1	15.63	6.65	0	4.51	0	1.51	1.58	3.13	4.37	5.08	8.48	5.5	2.62	6.49
C4_4304	31.95	32.08	26.04	23.71	15.32	30.78	31.56	22.71	17.23	21.1	16.76	21.42	43.43	41.5	29.52	26.57	24.1	18.62
C4_3594	48.05	34.54	38.82	36.14	22.86	33.96	30.67	37.8	37.63	37.38	30.53	21.42	30.8	36.24	17.75	30.78	27.45	22.56
C4_0775	44.2	53.34	44.58	42.43	76.73	53.16	61.42	56.28	49.2	66.13	70.33	71.43	87.73	85.92	84.32	61.3	50.19	57.85
C4_3599	140.89	131	133.93	117.97	143.46	145.06	184.69	181.42	145.09	185.42	188.11	160.03	174.24	168.47	149.1	151.05	137.84	170.99
C4_2779	11.46	16.44	19.53	11.65	8.4	14.18	9.13	11.84	8.06	4.86	7.6	11.33	16.39	27.28	12.73	12.48	5.7	9.86
C4_2431	155.7	152.7	139.35	108.74	100.74	113.29	26.94	27.39	31.17	44.3	49.35	48.62	127.57	130.5	97.59	107.58	94.69	124.34
C4_1500	27.9	16.11	14.24	12.88	16.41	14.25	9.87	3.34	11.06	1.89	4.92	3.91	0	0	0	13.59	15.41	14.54
C4_2905	110.43	104.35	89.49	105.05	60.15	88.48	11.85	17.11	0	67.68	90.14	138.2	130.64	168.65	139.57	106.71	46.15	72.23
C4_4704	42.79	44.31	32.7	39.46	39.48	47.31	22.99	20.67	23.56	14.93	19.56	14.82	36.91	48.79	36.67	35.71	29.84	33.51
C4_3153	7.37	5.75	7.24	5.19	9.22	4.25	19.32	20.49	17.97	3.98	4.49	6.52	6.76	9.89	6.37	4.71	4.22	2.54
C4_2080	15.59	18.32	12.73	15.46	25.29	8.72	33.65	31	24.9	14.92	14.37	11.9	13.13	17.95	14.67	6.23	7.92	9.84
C4_3668	0	0	0	0	0	0	0	0	0	2.06	0	0	0	0	1.79	0	1.81	0
C4_2738	104.05	113.82	106.01	92.53	114.08	111.71	74.92	69.14	69.61	94.15	78.71	71.35	123.71	147.58	106.53	77.41	77.6	81.13
C4_0871	6.7	3.77	2.05	3.22	6.62	5.17	2.56	5.89	3.91	8.22	7.24	8.5	3.43	8.78	6.86	5.08	4.85	2.16
C4_4332	78.01	82.13	80.96	74.39	91.39	75.79	78.68	71.38	73.19	43.85	46.85	35.55	75.96	70.71	69.9	52.8	54.07	64.24
C4_4634	168.44	220.04	187.08	164.88	180.74	167.95	398.18	428.21	501.82	194.15	173.05	174.53	281.54	242.04	239.64	135.52	133.11	127.31
C4_4191	0	0	0	0	0	0	0	0	0	0	0	0	3.55	4.05	3.79	0	0	0
C4_1653	72.67	97.52	106.6	205.22	215.39	122.51	256.68	275.41	222.41	564.83	464.67	328.19	142.58	154.43	128.06	206.54	192.53	219.79
C4_2912	26.63	10.66	21.01	15	7.25	9.85	12.61	18.13	8.16	12.55	11.2	9.74	14.29	15.51	8.81	15.55	8.77	14.13
C4_1323	187.11	257.43	208.48	212.2	225.29	213.53	132.39	136.25	126.46	253.8	165.51	212.24	127.13	123.52	126.86	334.65	479.3	350.03
C4_3546	597.83	766.21	633.91	734.83	780.87	726.98	1064.58	847.75	824.59	496.73	449.28	409.92	999.75	819.56	1016.76	253.08	349.17	274.63
C4_3914	146.39	143.21	145.09	94.65	105.92	123.66	47.93	56.93	46.69	51.49	44.26	58.77	109.21	127.89	92.78	62.75	58.49	75.42
C4_1898	2.54	4.43	3.89	0	4.14	1.19	2.39	0	1.21	0	0	1.04	0.65	0.76	0	0.9	0	0
C4_0175	4.2	3.15	6.44	3.35	3.07	3.37	12.68	9.55	7.47	6.54	7.49	4.74	13.05	5.93	8.47	5.84	4.46	6.14
C4_3063	11.75	8.53	4.81	4.1	5.08	4.32	0	0	2.17	26.75	12.42	16.96	12.84	14.94	9.5	16.24	5.16	16.61
C4_0411	437.88	431.11	392.51	338.89	242.26	365.93	156.12	139.1	143.67	83.31	73.11	111.41	291.13	342.71	279.22	285.68	251.99	231.49
C4_2229	136.54	144.7	155.97	174.73	217.35	153.29	421.71	388.03	374.45	460.35	375.57	254.12	187.22	188.77	190.51	211.27	211.75	286.81
C4_0424	1943.77	2210.82	2103.15	2213.15	3086.55	2644.88	910.07	967.16	938.96	1776.46	1417.05	1546.66	2161.52	2517.05	2286.89	1894.54	1547.69	1674.36
C4_4019	0	0	0	0	5.59	0	4.92	0	0	7.06	2.47	0	3.89	0	2.12	4.37	0	8.15
C4_0756	42.58	44.41	47.73	36.49	34.36	39.11	21.66	19.96	18.3	20.94	13.66	27.4	39.58	46.66	36.05	35.64	32.21	31.79
C4_1104	164.99	169.92	164.84	110.39	117.16	138.35	275.74	258.03	250.18	98.48	92.07	124.04	182.45	180.7	168.17	150.14	164.28	137.73
C4_1163	502.4	519.29	518.2	485.41	360.58	467.47	126.59	103.32	114.45	203.49	167.28	174.76	511.1	605.9	508.69	352.39	272.79	331.5
C4_2708	9.42	7.91	5.42	7.97	11.67	11.43	0.56	0.58	0	14.86	10.71	15.38	21.41	16.04	18.79	7.65	2.92	10.24
C4_1112	304.71	312.46	295.68	242.5	315	282.27	153.96	163.51	138.89	117.7	102.42	116.31	267.36	320.81	249.22	180.09	169.98	228.27
C4_0172	132.66	120.72	130.63	69.37	51.99	81.54	75.51	69.37	64.14	97	83.38	92.08	97.3	106.16	70.72	107.62	94.11	106.67
C4_1389	0	0	0	0	0	0	0	0	0	0	0	0	0	0	2	0	0	0
C4_3128	62.47	95.47	82.71	74.31	98.96	74.63	88.48	97.05	100.94	277.98	166.53	144.63	100.01	92.67	90.89	272.37	426.09	303.96
C4_1918	2470.31	3324.88	2830.73	3071.47	2648.18	2489.38	428.93	417.7	494.47	205.36	247.85	385.21	583.32	484.77	492.15	529.62	233.25	374.87
C4_4592	255.68	274.06	281.51	237.81	245.55	250.1	174.74	145.95	138.32	236.38	229.54	201.45	265.31	248.54	219.81	202.85	223.17	250.32
C4_3913	238.27	281.87	270.52	228.89	287.2	259.09	101.91	82.43	87.04	304.17	233.69	204.36	270.23	313.91	259.17	332.78	266.24	292.57
C4_2585	24.23	25.41	22.95	14.44	14.08	19.73	8.32	7.65	7.92	5.36	7.43	7.75	17.06	18.14	16.34	12.93	13.28	13.04
C4_1633	23.13	17.16	18.51	11.08	16.85	23.87	18.85	22.61	17.86	34.77	31.01	32.01	44.33	40.07	35.32	26.8	23.03	36.76
C4_1398	3.94	6.1	8.04	2.4	7.11	2.46	222.32	181.36	217.44	37.92	33.13	46.73	24.19	24.95	23.32	2.77	7.94	12.29
C4_2637	43.55	16.61	16.42	16.02	9.9	21.09	2.15	2.15	2.12	11.71	16.81	28.84	12.59	14.65	22.14	7.99	7.62	7.55
C4_3007	50.33	38.29	33.31	44.63	57.92	31.95	34.45	19.79	15.22	46.08	41.28	44.37	48.56	59.66	52.29	51.48	29.08	36.62
C4_3928	33.04	34.49	35.71	42.02	52.4	29.7	187.28	148.16	145.71	180.31	150.06	134.1	114.05	91.55	84.34	67.1	78.8	69.24
C4_1860	25.64	26.45	28.92	15.64	16.58	23.67	36.06	29.96	27.79	19.22	14.7	13.44	29.61	28.64	30.85	20.28	22.26	19.23
C4_3711	13.67	4.26	10.56	2.9	3.7	3.11	0	6.36	3.12	16.73	11.67	5.79	0	6.65	0	6.83	4.88	3.21
C4_2170	5.55	9.47	7.43	4.62	5.2	4.61	21.39	13.52	18.5	18.49	14.66	10.93	17.06	13.15	17.26	3.52	3.74	1.87
C4_3382	2.48	1.73	1.16	1.13	3.02	1.8	2.41	0.9	0.9	8.32	14.68	8.6	2.25	4.5	3.34	7.58	5.12	7.71
C4_2643	2.13	2.38	1.09	2.59	4.11	2.59	3.58	4.71	1.56	3.17	3.84	1.09	1.55	1.79	0.7	2.35	4.49	1.8
C4_2448	7.77	5.72	7.58	4.75	9.04	12.39	9.29	10.28	15.35	31.58	17.85	23.79	18.08	30.97	26.5	30.12	18.54	31.2
C4_1694	0	0	0	0	0	0	0	0	0	2.3	4.82	0	3.77	0	0	2.13	0	1.99
C4_3453	23.63	23.5	21.74	12.63	11.55	22.84	27.43	23.81	26.47	3.34	2.6	6.04	26.41	28.93	20.9	12.6	7.79	9.24
C4_3955	43.36	39.66	42.62	34.95	35.99	42.71	55.05	38.15	44.59	24.83	16.09	21.13	31.7	39.48	32.81	27.06	17.86	19.76
C4_1380	6.25	6.59	6.17	2.89	6.44	6.93	9.57	4.33	9.81	8.01	7.77	10.76	5.07	8.36	7.26	9.92	4.74	10.89
C4_1911	2.01	1.15	4.09	2.81	2.18	3.81	5.69	0	0.96	5.96	4.44	4.41	3.76	4.36	2.42	4.59	0	5.1
C4_3563	11.2	16.31	17.97	9.87	9.62	6.9	0.76	0	0	10.12	12.8	17.96	4.44	3.59	5.5	16.82	8.65	11.73
C4_0605	6742.66	7017.71	6491.54	7619.52	6611.49	7268.57	1800.13	1830.23	1813.31	3637.61	3914.29	4650.69	1680.07	1473.38	1511.32	2774.01	2219.23	2142.18
C4_1328	258.44	319.46	288.82	278.88	363.25	311.29	216.74	217.86	179.26	397.95	255.81	294.08	347.72	382.75	379.93	549.23	475.74	570.6
C4_3586	4.57	7.74	8.55	10.87	11.66	5.85	3.62	2.22	0.74	3.48	4.35	3.61	4.25	5.89	2.87	5.61	3.57	5.95
C4_3769	319.48	315.29	367.48	261.94	420.65	343.26	351.84	396.03	361.74	345.09	310.74	349.77	579.96	536.92	508	394.4	321.48	395.04
C4_4554	64.31	66.57	50.74	38.18	28.71	55.05	32.24	17.57	65.4	426.05	480.99	325.85	24.71	26.9	25.47	152.51	138.33	197.5
C4_3388	115.67	130.34	112.73	100.9	86.15	97.75	99.48	90.14	88.65	99.75	82.99	80.65	103.31	88.1	94.77	107.69	98.31	100.28
C4_3294	232.78	203.85	219.2	122.75	103.99	137.4	48.41	44.71	49.43	73.48	65.98	88.4	101.21	110.18	87.46	109.17	149.6	121.91
C4_4407	37.96	35.97	34.13	29.39	25.36	30.08	35.08	41.05	40.29	35.87	37.3	36.43	40.47	42.04	30.6	37.42	41.16	38.61
C4_2432	100.1	86.55	102.16	114.45	95.78	100.33	70.87	57.85	84.78	359.27	293.62	199.78	147.28	138.01	115.75	150.34	85.88	188.68
C4_2945	9.12	7.44	9.35	10.16	9.01	9.83	10.62	7.03	8.55	8.32	9.55	8.9	11.58	13.26	11.11	8.13	7.05	10.73
C4_3642	53.61	37.12	38.81	27.36	39.77	29.21	25.37	31.28	37.6	68.11	59.39	49.39	74.93	87.86	80.59	57.64	26.79	57.59
C4_3062	119.7	135.64	128.25	140.02	127.29	119.51	130.88	188.85	144.47	423.75	374.51	352.18	114.66	105.47	97.07	160.38	139.85	191.25
C4_1120	2.37	2.94	3.04	5.02	4.29	2.35	4.6	5.61	3.53	4.82	4.68	3.66	4.9	5.82	4.52	3.71	3.54	3.01
C4_3830	1.79	0.5	3.2	1.75	3.46	3.06	4.73	4.85	3.51	10.05	6.18	7.09	6.9	7.92	6.89	5.69	2.33	3.11
C4_1501	19.29	14.61	9.88	18.88	10.42	39.88	2.26	4.51	8.9	7.55	7.88	9.4	0	0	0	26.14	10.49	18.17
C4_1846	4.55	3.09	2.87	4.16	6.22	2.07	3.38	2.43	1.38	3.35	1.55	4.23	3.6	2.19	2.64	2.64	2.84	4.11
C4_1712	0	0	0	0	0	0	0	0	0	0	0	0	3.11	3.56	0	0	0	0
C4_3132	148.53	132.92	135.68	99.69	105.78	121.25	107.32	95.13	95.96	117.23	110.08	96.38	138.36	136.16	131.58	92.8	81.99	103.63
C4_2214	8.9	9.12	5.45	5.87	7.77	3.4	4.22	2.58	4.28	5.47	0.81	4.86	5.84	3.94	3.83	4.91	3.35	4.01
C4_1369	45.38	36.15	36.55	28.6	50	31.43	71.21	69.05	53.77	43.3	30.62	45.37	69.07	75.69	59	46.02	45.87	47.81
C4_2068	0	11.53	12.78	10.6	10.09	8.51	11.71	20.25	8.53	28.12	12.86	20.07	29.24	15.46	20.54	19.32	24.55	25.74
C4_2660	99.86	69.56	66.79	87.22	51.4	79.85	63.23	55.47	69.16	359.15	265.51	277.23	396.28	351.48	352.52	228.85	243.54	202.7
C4_0728	7.31	9.11	7.5	14.58	21.53	10.4	27.82	21.36	23.15	20.52	16.46	12.81	22.57	18.83	17.69	6.07	4.88	7.13
C4_0281	0	1.16	0	1.02	1.15	1.02	4.01	2.57	2.55	0	0.54	0	0.92	1.75	0.34	0.46	0.44	1.77
C4_4178	9.19	7.77	8.35	10.07	11.89	10.82	17.25	13.38	14.16	19.25	13.91	11.41	16.94	16.39	16.98	12.46	8.94	10.17
C4_3404	4.61	7.35	2.82	3.46	3.01	3.51	2.62	0	3.54	0.8	5.85	2.49	4.01	4.05	5.07	7.19	2.75	4.11
C4_2763	197.32	207.08	194.44	154.7	188.31	191.7	63.81	69.71	63.96	134.32	96.33	98.79	163.05	185	176.9	137.73	114.9	175.69
C4_1457	0	0	0	0	0	0	0	0	0	4.71	0	0	0	0	0	0	0	0
C4_3120	11978.8	11987.4	11567.5	10166	8229.41	11156	3540.21	4705.63	5110.71	6541.39	5906.11	6595.46	15040.9	15998.8	14512.7	6990.91	7181.07	7321.97
C4_2550	15.84	11.36	5.96	11.05	18.22	14.36	20.59	22.62	15.28	21.62	18.64	18.52	15.64	20.19	28.46	21.36	13.39	27.38
C4_4695	31.59	27.48	34.64	28.52	30.31	29.03	459.91	429.32	462.98	23.05	26.43	28.59	26.86	30.23	32.37	26.87	21.23	25.61
C4_4227	1.11	1.28	1.14	0	1.21	4.21	1.05	1.07	0	0.92	0	1.9	0	0	0.66	3.3	0.79	0.78
C4_2361	21.63	22.76	24.19	17.57	23.69	21.7	14.27	14.68	14.61	5.97	9.13	9.81	22.94	21.72	20.99	16.2	12.21	16.44
C4_3002	2.28	3.94	2.75	2.17	1.5	1.74	2.35	1.62	2.01	2.8	1.78	2.89	3.14	2.52	2.89	2.61	2.49	2.24
C4_4570	7.84	0	0	0	25.67	7.03	22.96	14.58	14.06	29.95	25.18	12.49	10.61	24.37	14.32	11.23	8.02	10.41
C4_0450	58.42	80.48	62.52	50.08	58.08	63.66	102.32	83.16	84.11	105.76	85.96	87.44	88.02	99.68	81.19	77.78	66.6	75.4
C4_2670	77.69	67.44	65.86	57.7	42.36	58.52	46.76	43.85	45.76	56.19	37.02	57.34	75.68	75.49	65.77	52.21	48.64	56.12
C4_2307	39.58	39.05	39.57	30.65	36.09	34.63	31.65	38.07	31.71	41.58	44.1	43.55	37.58	42.65	34.19	54.85	34.5	58.99
C4_0171	170.98	168.15	173.65	109.3	71.5	107.08	95.55	88.93	88.92	45.8	47.75	60.95	86.14	101.69	73.8	85.07	79.7	78.45
C4_0692	0	0	0	0	0	0	0	0	0	0	2.66	0	0	0	0	0	0	0
C4_4291	19.42	26.04	25.54	20.9	25.2	22.72	24.43	27.38	25.66	16.33	18.07	12.57	20.11	21.69	18.29	20.03	12.37	33.7
C4_3773	23.1	28.41	29.93	17.77	25.47	15.88	35.22	39.06	31.82	34.74	19.23	26.94	32.63	34.83	27.72	28.53	19.69	20.72
C4_4319	393.25	435.12	389.53	287.62	284.87	319.79	181.66	182.67	163.34	273.6	206.22	220.79	318.7	381.48	301.81	358.2	318.39	353.15
C4_0026	597.83	766.21	633.91	734.83	780.87	726.98	1064.58	847.75	824.59	496.73	449.28	409.92	999.75	819.56	1016.76	253.08	349.17	274.63
C4_2673	236.41	192.15	222.11	139.72	80.08	115.91	170.08	148.72	138.92	109.56	100.59	114.11	86.82	69.11	84.3	39.13	49.65	38.17
C4_0330	4.11	5.57	1.74	2.67	2.97	1.92	5.4	5.32	3.61	4.03	3.07	2.5	6	2.57	2.89	3.56	2.5	2.51
C4_2027	14.07	14.4	18.77	16.54	15.48	13.05	11.12	16.78	8.35	17.09	15.34	21.34	20.75	26.73	15.07	28.92	21.1	36.69
C4_0318	94.35	103.73	95.21	80.33	73.94	77.09	135.09	143.11	135.24	80.05	74.08	88.35	84.99	79.12	81.47	76.72	71.28	71.32
C4_3361	31.73	27.63	32.27	18.77	22.32	23.46	47.52	37.94	39.01	37.7	36.69	41.93	55.05	35.61	34	24.46	27.85	22
C4_2338	201.16	195.35	208.74	148.03	199.08	208.87	249.26	227.65	213.58	425.95	380.61	433.45	297.89	350.23	297.21	502.46	457.2	449.86
C4_1578	33	40.95	35.89	47.37	53.95	37.6	41.02	36.35	39.42	20.62	20.38	20.26	18.02	15.32	16.72	13.53	9.49	12.83
C4_1719	188.47	249.3	209.7	257.93	255.17	228.87	605.03	461.01	446	891.63	780.28	619.11	265.15	203.7	211.1	299.68	319.33	266.71
C4_3333	68.27	93.8	69.24	74.77	101.91	96.42	160.04	150.74	154.46	102.5	77.21	100.71	70.25	86.91	94.24	118.03	117.97	120.73
BGI_novel_C50	34.42	32.26	33.85	25.01	24.32	30.74	21.61	20.94	15.54	20.99	14.21	15.35	26.46	31.32	28.24	23.63	18.43	22.1
C4_0020	383.97	438.93	396.16	365.56	457.72	464.83	71.29	78.92	77.28	220.46	176.67	194.39	433.43	525.69	466.94	401.4	296.92	392.45
C4_0841	0.5	0	1.03	0.98	0.56	0.49	3.88	3.48	1.98	4.04	1.05	1.05	2.37	3.06	2.34	2.25	0.43	0.86
C4_4140	0	0.67	0	0.58	1.32	0.58	0	0	2.33	1.74	0.6	0	2.07	3.17	2.72	0.52	0.49	0
C4_2473	48.29	69.54	50.57	49.07	60.68	46.94	156.67	154.17	136.47	25.65	31.07	34.67	87.3	77.33	82.06	44.92	39.86	41.69
C4_2437	29.53	29.46	32.87	18.17	18.3	26.27	22.88	14.28	20.81	31.48	25.79	22.96	30.94	32.08	25	39.08	43.93	37.4
C4_1984	0.34	0.49	0.69	0.11	1.26	0.23	1.87	2.27	2.14	0.79	0.14	1.23	1	0.82	1.38	1.4	1.11	0.11
C4_2918	2.51	1.85	1.28	2.06	0.46	2.05	0.4	1.65	1.65	1.73	3.15	0.89	1.5	2.01	1.41	1.54	0.73	1.47
C4_3286	51.87	29.45	45.78	79.03	65.26	40.67	21.08	31.98	33.08	56.75	60.31	45.5	44.67	44.45	58.69	46.39	22.13	42.2
C4_3187	47.67	14.76	40.34	30.05	11.36	37.28	197.37	196.98	150.45	121.78	133.85	97.79	69.35	41.6	47.06	19.54	30	29.09
C4_2236	3.12	7.33	14.32	5.62	6.74	7.26	7.31	5.9	8.79	12.63	5.99	3.57	13.13	7.18	12.08	4.15	7.92	3.94
C4_3842	1.72	6.45	5.99	3.41	4.58	6.79	2.33	3.42	6.8	1.46	2.67	1.51	4.8	7.17	4.72	4.87	3.73	3.74
C4_0166	3.28	3.83	3.37	3.51	3.91	2.18	1.91	1.1	0.44	1.96	2.29	1.52	5.04	4.36	6.02	3.25	2.28	3.75
C4_0838	2.18	2.63	0	0	9.43	0	0	2.05	0	2.84	2.97	8.84	2.02	3.53	8.98	7.75	9.85	4.88
C4_4590	47.02	35.56	43.81	25.78	24.35	33.96	11.76	18.39	18.3	34.76	44.69	53.6	38.3	41.6	43.6	52.99	40.49	46.76
C4_0251	12.22	10.34	10	8.12	9.72	10.99	6.11	9.16	10.55	18.21	14.34	15.79	16.12	20.18	16.9	6.57	7.54	9.23
C4_3450	14.57	18.68	18.6	6.85	5.96	14.76	78.57	68.62	66.52	10.34	1.66	13.99	45.63	30.96	25.09	12.83	20.42	10.19
C4_0398	13.28	8.57	10.07	8.64	18.33	12.59	8.11	9.21	10.32	21.06	14.06	16.57	16.48	16.43	14.24	17.27	7.72	21.92
C4_3522	3.04	2.25	2.56	2.04	2.87	2.09	1.62	1.47	1.67	1.98	2.57	2.56	3.33	2.43	2.68	3.64	2.57	2.8
C4_0596	9.39	6.03	7.28	7.12	4.09	6.38	12.68	10.32	7.99	62.08	60.57	40.14	10.53	11.56	11.77	10.17	20.11	8.9
C4_3669	2.91	0.98	1.38	0.45	2.5	1.11	3.7	4.7	2.9	3.5	2.6	2.33	2.65	3.5	3.47	3.32	2.54	1.91
C4_1978	5.53	6.79	4.99	7.11	11.12	6.17	313.03	286.16	278.97	32.92	34.49	45.04	13.22	17.8	18.41	28.03	16.34	19.56
C4_1187	0	0	0	0	0	6.37	6.89	6.59	0	2.83	0	0	2.46	0	0	2.64	2.51	0
C4_4398	1792.02	1862.91	1870.72	1571.44	1519.7	1724.51	1651.96	2022.54	1861.21	504.91	553.8	961.48	1649.53	1802.21	1771.35	1177.28	1108.65	1132.63
C4_1662	3.82	3.3	3.27	5.63	3.56	4.14	161.2	141.47	120.49	21.56	17.29	16.81	17.56	11.69	16.27	5.33	4.48	4.96
C4_1533	6.77	6.4	5.41	6.85	10.28	7.08	8.07	8.77	6.63	55.5	45.25	44.63	19.02	17.38	16.39	38.13	32.08	41.08
C4_1816	67.68	72.34	59.42	55.24	64.06	59.8	71.5	65.39	61.13	49.7	41.35	31.69	65.04	55.51	49.52	42.79	35.3	41.08
C4_1908	0	0	0	0	0	0	0	0	3.22	1.9	0	3.94	0	0	0	0	0	0
C4_2045	2.23	3.86	3.26	4.11	4.25	2.83	9.24	7.92	2.84	1.71	2.85	2.12	6.99	4.45	4.61	2.13	2.61	0.87
C4_3270	13.68	8.36	12.8	7.49	11.69	9.43	10.17	12.3	10.24	6.81	6.37	8.45	14.21	18.83	13.97	8.03	8.64	8.48
C4_1465	10.01	9.28	8.12	7.55	6.02	8.22	6.84	5.1	6.13	7.92	8.95	8.01	0	0	0	5.17	5.67	9.5
C4_3397	13.89	14.65	14.82	18.94	20.21	16.86	42.31	30.82	32.94	62.45	51.13	45.71	26.47	23.53	26.02	19.73	19.65	20.51
C4_2999	4.35	1.98	1.78	1.64	0.95	1.66	1.65	0.84	0.84	3.85	5.61	7.17	3.34	1.65	6.44	3.45	1.32	3.29
C4_4182	417.52	442.33	433.23	320.03	305.22	327	489.26	439.7	420.3	147.13	122.09	179.01	386.43	387.43	335.52	206	207.61	190.98
C4_1813	2.35	0	0	0	2.54	2.16	0	0	0	25.26	18.63	29.29	50.3	68.5	28.5	0	0	1.28
C4_1803	101.32	86.47	93.69	54.03	53.05	65.03	93.18	95.79	81.32	99.68	86.21	88.21	89.06	95.98	64.77	91.62	94.62	96.07
C4_2831	100.7	118.53	111.22	78.54	49.22	94.54	148.03	134.48	136.89	17.9	8.08	16.05	115.55	117.88	81.23	14.38	17.3	15.78
C4_3511	162.29	170.54	183.1	131.05	93.82	112.39	18.05	16.48	17.69	15.65	23.47	30.14	57.99	69.72	49.71	46.25	31.86	45.59
C4_3085	22.56	14.92	22.8	15.05	32.26	26.13	39.92	35.93	28.11	61.26	50.77	44.74	50.87	53.11	57.56	25.79	19.67	28.27
C4_1892	34.73	32.22	29.43	36.53	44.27	40.09	21.07	18.78	16.36	54.51	37.86	43.57	52.63	58.35	57.44	75.7	55.23	51.36
C4_1159	17.41	22.31	18.76	16.15	19.23	16.95	363.79	366.2	368.47	18.42	18.55	23.5	22.75	25.7	18.51	24.76	24.78	29.19
C4_1618	1087.42	1235.81	1136.85	1091.55	1336.84	1289.75	368.89	359.98	346.3	654.24	529.85	529.8	1011.84	1218	1152.66	931.03	663.45	936.17
C4_0430	63.58	55.14	59.6	50.07	62.28	48.13	335.2	211.89	148.29	39.53	52.49	69.23	98.43	83.9	80.59	120.47	219.12	107.47
C4_2318	92.55	130.76	122.88	126.3	100.98	104.39	86.23	69.19	71.22	66.69	70.5	44.73	58.87	45.85	46.41	48.94	41.29	64.12
C4_2745	50.06	62.08	53.74	38.29	32.86	42.13	20.09	18.25	13.04	33.78	27.77	31.92	32.17	42.98	34.74	34.47	36.85	36.59
C4_2039	5.46	4.95	3.95	4.47	7.85	5.39	23.3	26.84	24.81	30.35	20.81	16.76	7.63	10.98	7.08	11.01	7.02	10.27
C4_3682	58.58	67.08	62.42	43.44	44.77	36.45	74.33	67.63	77.54	50.4	46.92	50.93	52.06	46.08	43.13	47.09	51.56	46.03
C4_2341	2216.73	2538.52	2794.42	2343.03	1930.35	2227.59	3468.43	3496.72	3339.6	1265	1623.35	2273.49	1693.09	2014.91	1558.04	1749.32	1972.41	1724.32
C4_0641	79.55	81.6	78.82	41.65	67.15	63.94	35.39	39.85	35.46	28.46	27.78	35.59	55.25	54.24	32.35	39.15	54.6	48.05
C4_2367	357.9	296.87	364.92	269.76	350.82	355.38	534.69	532.85	414.94	1558.81	1271.01	958	470.93	559.22	474.53	788.86	578.63	991.44
C4_0093	18.93	25.64	24.03	25.41	30.39	21.02	19.34	15.58	17.56	29.17	26.15	21.23	27.45	26.43	25.61	30.47	17.97	26.28
C4_3433	125.04	107.58	107.91	95.95	125.55	106.35	137.16	133.73	122.59	66.26	55.16	48.21	96.81	91.38	86.3	52.84	52.06	60.34
C4_3356	2.73	1.13	4.89	0.68	1.89	2.02	1.65	0.68	0.67	2.18	0.38	1.5	1.65	3.56	1.64	1.93	1.23	2.47
C4_0658	1.15	2.85	1.18	1.72	2.88	2.28	2.79	1.15	1.43	0.94	1.3	0.97	3.18	2.83	2.4	4.44	0.8	2.13
C4_2076	1.07	2.46	1.09	0	0	2.03	1.01	4.11	2.04	2.67	7.43	4.62	4.54	2.63	2.55	2.4	1.53	0.76
C4_1211	16.14	18.36	11.3	10.44	17.4	12.92	74.88	57.56	55.63	10.95	14.59	17.67	16.46	13.67	12.02	8.96	9.68	10.82
BGI_novel_C54	27.34	28.92	22.3	22.62	25.64	26.97	12.56	11.42	10.52	7.57	8.27	8.83	19.98	26.98	22.29	16.63	12.63	13.84
C4_4591	58.28	55.2	50.54	37.72	26.31	43.74	34.06	27.26	24.43	31.64	31.8	37.82	40.97	44.91	35.31	41.33	34.85	33.03
C4_3761	40	40.82	40.32	36.09	32.34	33.97	63.64	49.33	54.35	31.84	34.23	30.37	36.8	39.86	33.67	28.25	27.01	28.6
C4_2306	45.52	57.2	46.08	32.95	37.7	40.14	59.93	49.14	49.08	154.66	118.29	119.24	49.61	49.79	44.04	52.51	43.5	47.18
C4_1255	1.58	1.04	0.65	0.94	1.76	2.5	1.22	0.94	0.94	1.7	2.48	1.05	1.54	4.86	1.96	1.21	1.15	0.58
C4_1439	4.9	3.32	3.83	4.21	4.42	3.94	3.4	1.17	3.72	2.34	4.32	2.68	0	0	0	3.45	2.64	2.87
C4_0865	17.58	16.54	8.98	15.39	12.84	15.51	13.26	7.84	4.97	10.83	11.28	5.6	17.29	20.42	27.81	15.13	14.45	12.13
C4_1048	480.14	524.69	483.78	325.97	363.47	466.59	591.26	543.12	560.75	146.21	135.73	221.85	381.97	419.39	372.77	301.99	300.19	251.66
C4_0577	63.94	43.37	64.1	50.11	56.52	67.9	53.02	51.35	39.32	131.43	106.95	89.85	84.7	106.65	87.35	128.63	86.99	120.1
C4_2589	3.77	0	0.96	0	2.06	0	0	1.82	1.81	2.45	1.7	0.84	3.07	1.18	1.72	2.93	2.79	3.48
C4_2140	107.68	108.25	110.69	87.51	101.48	104.28	133.1	139.57	129.85	71.92	64.61	91.65	109.2	127.06	102.71	96.7	78.89	102.94
C4_1907	0.93	9.57	8.56	7	7.11	9.76	6.18	4.5	2.69	4.04	5.05	4.19	7.08	7.02	3.98	4.35	5.54	6.91
C4_2353	87.32	88.95	81.66	87.97	97.07	79.04	109.82	86.52	74.3	66.05	58	54.72	108.6	101.1	113.74	47.89	40.37	50.17
C4_0273	36.3	68.5	66.72	78.09	103.13	70.58	145.14	163.16	125.84	313.62	194.73	162.54	86.5	76.07	72.73	230.61	368.37	267.43
C4_3922	2.58	2.94	10.55	3.25	14.1	6.58	8.99	4.17	9.12	17.56	6.36	18.97	13.71	13.66	17.02	11.63	7.18	13.04
C4_4572	0	20.91	0	0	0	0	0	0	0	4.41	0	0	98.91	116.9	109.52	0	0	0
C4_0768	4951.83	5969.21	5488.81	8757.59	11167.8	9926.91	586.62	757.26	763.06	50.51	43.11	66.63	5210.26	5534.95	6931.04	4078.35	3999.87	4525.2
C4_0285	0.9	1.18	1.11	2.37	1.01	0.36	0.53	1.09	1.08	1.03	1.71	0.42	1.25	0.91	1.29	0.91	0.35	1.05
C4_3703	42.37	45.64	45.25	35.76	38.33	43.13	23.94	21.41	18.98	40.9	36.22	36.34	50.13	55.14	47.76	38.52	36.29	38.05
C4_2212	36.56	52.37	35.24	33.16	16.58	32.75	22.09	22.47	14.58	14.61	8.95	10.68	40.77	34.6	25.02	30.09	31.68	28.66
C4_3474	40.33	45.77	43.37	34.78	30.42	38.16	29.58	30.86	34.31	12.24	13.7	12.45	38.69	39.78	34.1	23.4	23.97	33.46
BGI_novel_C43	1.77	0	0	0	0	0	3.33	0	0	0	0	0	4.29	1	1.91	2.26	2.16	2.14
C4_0027	68.07	67.72	64.32	42.13	30.94	52.45	53.59	50.9	53.07	24.03	26.52	29.69	73.21	85.13	66.88	27	22.59	29.9
C4_3449	16.96	17.36	10.3	6.27	6.73	10	29.05	31.27	26.69	2.49	4.93	4.9	20.41	13.66	17.46	6.18	7.18	6.57
C4_3542	231.38	308.23	275.8	244.84	304.03	289.53	93.88	104.12	84.95	132.75	95.86	128.01	231.43	235.09	225.13	210.07	203.61	275.08
C4_1955	21.6	16.51	30.45	23.01	20.23	31.21	817.28	801.86	806.6	163.18	130.12	179.59	77.3	93.5	102.4	63.08	30.48	63.03
C4_2492	4589.93	4403.33	4167.43	3492.69	2980.6	3655.43	1660.67	1526.92	1626.54	845.34	814.31	899.09	3289.8	3574.3	3414.97	1768.53	1549.94	1954.33
C4_2893	281.14	316.18	288.94	194.06	161.22	225.93	349.33	315.92	296.36	89.1	106.73	147.71	318.33	275.59	235.34	78.06	103.49	72.02
C4_2262	43.1	50.31	46.9	36.68	39.82	36.38	80.15	58.26	60.84	51.45	39.74	31.4	41.96	41.6	35.35	38.36	32.96	46.63
C4_1287	178.76	226.54	205	155.76	109.79	158.23	90.86	112.35	134.49	7.46	9.46	12.78	149.01	135.94	118.63	5.59	5.86	6.5
C4_4214	406.06	305.45	355.65	253.75	225.52	249.37	64.15	89.52	67.96	39.81	39.17	50.66	153.05	163.21	96.78	89.54	67.98	110.16
C4_2849	126.38	90.42	120.66	90.23	89.85	123.6	96.68	123.34	100.5	248.23	203.8	176.18	141.29	171.85	137.52	125.61	65.08	167.95
C4_4408	42.49	42.81	39.68	23.51	32.27	31.95	33.07	38.09	29.86	39.76	44.13	48.78	39.17	40.65	32.46	51.25	36.19	44.91
C4_1891	290.78	287.35	279.19	204.65	138.39	201.14	23.02	19.31	18.59	24.43	24.27	36.47	53.07	57.67	48	87.59	38.07	70.69
C4_3232	95.87	170.46	131.89	150.37	106.2	103.57	22.31	14.32	22.53	8.26	10.2	13.36	25.65	25.48	20.11	11.39	8.62	9.99
C4_1301	174.71	171.11	195.43	154.64	294.81	216.72	108.98	133.08	127.58	305.67	212.68	236.25	276.63	327.92	296.53	230.89	174.39	255.8
C4_1657	89.64	80.83	78.07	55.04	62.37	63.51	37.14	34.84	38.56	35.26	33.92	33.08	69.77	80.34	60.65	52.82	40.99	46.99
C4_1210	10.59	10.96	14.48	9.89	13.57	10.16	54.05	57.19	50.58	11.38	13.27	13.55	18.59	17.49	14.17	10.4	10.82	9.39
C4_2013	39.04	26.24	34.11	17.76	21.23	27.88	48.4	42.9	41.57	17.66	10.86	12.45	37.08	43.59	41.66	25.31	23.52	27.34
C4_3944	1160.16	1493.91	1404.86	1242.61	1111.81	1135.55	627.1	575.59	613.11	112.93	142.09	171.79	216.96	193.02	162.37	172.43	98.69	204.75
C4_2574	18.31	12.64	12.06	9.89	17.45	10	35.62	22.99	26.55	139.18	112.51	66.07	17.13	16.14	13.54	43.78	51.1	40.03
C4_0014	17.93	15.33	16.48	10.81	15.77	6.3	19.03	17.71	18.99	13.11	16.08	14.53	18.52	20.33	17.54	16.24	8.76	11.57
C4_0654	2748.31	2522.26	2743.18	2101.77	1928.48	2455.85	1219.53	1271.02	1169.34	882.35	1040.88	1511.74	1692.03	1947.42	1585.93	968.35	1223.26	1053.87
C4_2537	6.52	7.35	7.7	4.97	6.62	6.31	7.3	6.93	10.26	5.8	7.2	4.62	11.37	10.74	11.49	10.46	3.4	7.97
C4_4185	686.23	618.29	610.01	408.63	337.25	542.58	211.01	213.57	189.16	245.34	227.54	251.87	547.54	692.69	532.02	355.35	296.04	374.76
C4_4571	21.76	35.64	25.17	30.26	47.1	36.61	40.89	35.81	38.29	184.02	150.81	122.59	55.41	60.96	60.32	83.08	51.91	83.54
C4_1720	14.96	14.03	9.46	8.54	8.5	7.87	10.48	6.97	6.63	8.22	4.27	7.44	7.57	9.34	6.81	7.59	7.55	5.24
C4_3907	4.82	6.4	4.32	6.39	5.9	2.41	175.53	178.93	148.49	64.86	70.13	78.86	49.63	32.36	30.95	14.7	26.22	26.36
C4_2252	8.21	7.93	11.16	8.26	7.68	6.85	20.23	18.37	21.34	8.65	7.87	7.82	19.72	17.9	15.71	8.6	8.59	8.45
C4_1483	0.67	0	0	0	0.74	0	0	0	0	1.26	0.66	0	0	0	0	0	0.54	0.54
C4_1838	81.43	73.9	70.41	51.31	67.16	74.69	81.16	74.13	74.54	47.96	48.26	52.04	96.83	102.53	55	74.36	57.4	81.33
C4_3293	46.56	58.46	48.95	23.68	23.76	33.27	13.18	8.66	8.85	19.79	18.95	18.3	22.22	19.6	15.79	25.11	38.56	27.44
C4_1926	38.69	26.11	39.65	8.69	13.54	25.92	67.05	73.63	67.43	30.61	21.69	21.91	16.38	18.11	16.38	71.59	45.06	57.52
C4_1747	225.57	210.6	215.22	138.59	119.86	166.13	19.36	16.88	18.81	80.13	92.71	101.14	68.87	54.67	61.22	69.99	98.09	74.06
C4_0919	19.05	20.67	20.47	5.62	10.92	11.42	596.69	496.1	460.8	5.96	7.99	5.29	8.61	8.71	9.66	12.23	8.76	12.38
C4_3111	49.04	40.04	73.57	41.71	44.1	40.06	60.27	67.28	59.53	34.05	32.92	42.79	54.28	51.2	45.18	74.36	54.45	63.28
C4_2350	26.52	22.9	21.87	18.18	19.96	16.57	12.61	13.32	13.89	14.14	13.2	14.06	20.41	25.25	23.93	24.66	17.77	16.78
C4_2571	6.35	0	0	1.43	0	1.48	1.49	1.5	4.47	3.49	2.42	6.02	3.92	3.65	2.63	2.1	4.01	6.97
C4_0327	6.34	5.29	8.16	5.32	8.46	5.27	8.81	8.27	7.7	7.04	8.13	5.66	10.6	10.93	10.95	4.83	4.62	5.84
C4_0948	261.13	291.59	284.28	226.81	335.79	268.01	231.89	251.7	223.65	271.36	258.72	268.98	370.1	376.25	318.7	297.77	273.9	292
C4_0090	0	0	0	0	0	0	0	0	0	0	0	0	0	0	0	8.43	0	0
C4_0832	13.1	14.62	16.56	7.27	11.23	12.1	6.36	4.91	4.66	4.95	1.35	2.15	11.62	11.46	11.35	7.83	7.05	7.74
C4_2989	4.54	5.86	3.83	2.4	1.78	3.97	3.37	4	2.39	5.28	8.53	10.6	3.29	3.01	3.17	10.38	10.43	8.47
C4_0232	152.33	103.52	88.83	105.24	58.1	105.75	46.34	50.97	42.39	109.53	89.11	114.65	128.32	101.6	94.56	130.55	17.93	76.03
C4_1491	0	4.99	2.21	2.01	4.71	2.05	0	0	1.03	0.9	1.88	1.86	0	0	0	1.62	0.77	0.77
C4_3384	16.22	11.77	15.02	9.41	12.24	12.98	4.82	7.57	6.5	15.25	11.67	11.31	13.23	14.59	12.24	14.02	10.72	15.17
C4_1173	46.16	40.7	48.18	28.42	46.5	41.67	16.88	26.48	17.58	39.3	34.9	36.57	38.6	47.7	41.97	35.9	30.22	47.05
C4_4066	21.89	23.83	20.5	24.35	23.65	18.6	27.36	13.75	13.62	17.77	37.1	21.06	26.29	22.42	8.79	20.72	23.05	26.15
C4_0910	84.21	94.32	93.83	81.24	68.11	84.65	221.98	185.37	160.05	36.66	30.62	29.58	99.48	94.81	101.05	42.3	36.45	51
BGI_novel_C80	4.91	4.53	7.96	5.64	4.99	5.63	2.37	4.05	2.02	5.09	5.74	4.39	9.55	7.58	6.92	3.02	2.89	5.06
C4_1403	6.84	8.52	1.76	11.58	14.8	6.23	250.07	204.99	232.36	96.66	81.67	103.29	95.07	83.91	130.74	43.53	32.52	45.69
C4_3091	58.71	63.95	56.17	36.87	42.89	45.31	40.53	29.7	31.06	55.75	56.98	48.55	53.07	59.52	51.93	64.17	58.04	71.28
C4_0086	10.78	15.41	14.69	15.12	22.07	18	36.33	44.13	29.98	49.39	49.35	28.32	57.51	59.79	45.62	20.28	16.53	24.5
C4_1011	107.37	110.96	94.94	105.11	139.76	117.91	3083.71	2349.33	2185.63	235.51	199.9	174.18	122.4	127.59	131.66	146.67	113.54	120.16
C4_3829	13.03	10.45	12.85	11.78	23.19	12.69	29.18	34.8	27.67	21.32	15.26	21.76	21.08	25.01	22.11	17.9	10.79	24.96
C4_4505	356.22	334.99	325.1	248.07	247.09	254.08	58.54	59.13	61.27	268.08	220.13	299.34	314.1	350.36	305.5	363.39	295.27	334.52
C4_3539	429.49	541.9	435.51	436.05	491.12	481.56	325.83	326.56	358.34	127.55	101.01	138.34	369.62	403.02	412.47	296.66	269.62	324.82
C4_1123	104.83	77.45	85.12	82.12	124.13	89.64	107.36	111.71	95.57	230.65	186.43	133.15	189.47	196.98	187.69	135.98	92.01	141.62
C4_3277	3.41	7.21	4	2.44	2.99	4.36	26.24	18.74	15.03	7.02	7.86	3.63	3.62	3.11	3.07	4.78	12.57	5.28
C4_0058	3.81	2.95	5.46	4.14	8.45	7.12	4.78	8.69	3.39	4.8	6.65	4.13	4.36	4.73	5.96	4.97	4.75	4.42
C4_2794	400.39	357.15	357.72	405.73	405.75	398.81	149.54	138.29	129.07	561.52	406.12	366.08	481.19	566.57	545.33	570.58	412.66	599.65
C4_1312	36.31	40.82	43.25	40.78	40.34	31.57	80.42	74.79	73.26	41.18	24.36	28.92	29.5	35.74	34.86	52.91	55.6	57.79
C4_3713	197.81	211.27	192.2	133.73	132.69	184.31	102.91	105.28	106.07	110.95	89.06	100.71	116.54	155.3	110.38	158.84	150.7	171.88
C4_0796	0	0	0	0	0	0	0	0	0	0	0	0	0	4.12	0	0	0	0
C4_2877	734.6	554.37	536.08	521.77	565.16	714.47	679.75	732.34	684.1	5485.55	4680.24	3940.07	1443.88	1523.82	1308.33	1780.59	1578.05	1685.73
C4_0941	2.62	3.61	3.2	3.07	2.26	2.22	2.55	1.93	2.32	1.07	1.35	0.98	2.44	2.2	1.09	1.88	2	2.01
C4_3771	58.12	49.44	47.56	42.93	54.47	54.02	90.73	79.45	74.94	182.22	194.6	174.2	69.74	65.3	65.15	85.47	65.95	77.1
C4_2415	20.13	26.95	22.88	37.18	21.74	41.18	6.29	14.66	10.35	66.3	39.14	44.86	39.11	68.27	48.02	47.22	62.53	64.42
C4_1358	36.23	37.77	34.01	35.43	59.26	41.57	23.26	21.86	21.45	49.17	36.6	40.43	58.97	69.83	66.17	48.37	34.47	47.45
C4_2433	243.24	226.11	218.39	202.67	182.45	232.98	156.28	153.79	116.91	227.22	217.37	183.6	224.32	236.67	237.85	248.14	170.47	242.57
C4_2878	87.95	75.35	78.67	47.57	68.69	70.81	41.37	43.49	39.32	394.76	352.35	312.39	101.25	119.03	97.86	200.89	180.27	143.25
C4_0458	3.58	2.7	3.67	3.59	5.25	2.23	3.7	3.14	2.23	6.25	6.5	5.69	5.15	4.3	5.68	2.43	3.81	4.25
C4_2423	15.41	14.16	17.71	11.77	11.02	11.67	13.78	8.65	8.81	9.95	9.14	9.57	14.63	16.14	16.72	15.55	9.98	15.73
C4_4224	0	0	0	0	0	0	0	0	0	0	0	0	4.3	0	0	0	0	0
C4_2145	133.96	124.71	109.85	70.76	47.74	80.31	69.7	58.2	59.9	52.61	43.27	56.73	83.62	93.93	72	83.74	66.27	80.46
C4_2649	76.33	44.18	63.12	48.86	36.84	63.38	44.83	31.66	29.65	112.81	77.79	83.32	70.38	60.92	66.77	105.7	93.11	109.92
BGI_novel_C72	18.41	23.45	20.33	13.22	15.37	12.7	3.74	7.09	4.84	8.89	8.3	7.07	17.82	24.13	17.76	12.91	9.26	8.91
C4_3646	7.83	6.55	9.31	9.03	6.62	8.37	11.83	9.36	7.76	3.71	7.02	6.28	10.33	11.17	8.66	7.78	5.72	3.45
C4_0205	646.16	602.23	573.04	623.59	504.24	513.46	641.18	553.86	651.02	397.66	404.68	815.18	1100.72	1010.45	924.71	728.29	679.05	865.14
C4_2153	78.26	65.74	65.3	70.58	115.04	91.81	27.67	20.72	34.2	85.11	73.26	64.35	105.81	105.78	117.95	90.94	70.63	100.48
C4_2871	38.5	24.99	42.2	20.72	35.5	29.34	195.63	166.63	134.5	99.63	96.01	123.45	89.87	78.47	82.01	72.34	75.56	64.03
C4_0085	8.32	10.93	9.21	5.98	9.89	7.36	10.59	18.26	10.77	29.87	20.28	18.14	21.59	18.55	21.23	19.15	22.72	22.72
C4_0187	9.12	8.78	10.56	6.25	10.55	6.63	13	14.93	9.78	9.92	12.48	10.69	19.74	19.1	18.02	7.35	8.43	8.1
C4_2782	57.67	60.89	60.59	38.45	43.86	54.3	53.25	52.26	45	46.07	41.1	40.32	64.55	89.89	67.33	85.49	63.37	74.53
C4_3838	52.79	50.92	45.26	54.01	51.67	51.99	31.93	37.53	21.18	83.89	57.06	69.51	82.55	88.43	93.91	92.83	80.3	77.04
C4_3477	8.72	10.46	11.76	6.9	10.52	7.18	14.16	9.62	9.4	9.97	10.97	9.49	13.77	12.79	8.66	8.63	5.95	7.3
C4_2446	27.07	33.5	31.81	21.04	28.24	25.46	98.74	101.76	103.27	29.65	29.82	29.12	29.16	45.7	34.58	54.15	28.23	45.83
C4_1212	15.01	35.29	19.74	17.2	30.74	20.36	37.02	54.29	39.35	44.03	25.95	34.03	67.53	49.98	53.29	20.8	14.9	22.16
C4_0866	1.15	1.37	1.51	1.06	1.18	1.89	1.43	0.32	0.42	1.35	1.54	0.89	1.94	2.29	1.59	1.09	0.83	0.94
C4_2881	185.55	243.84	237.98	274.38	344.74	232.67	48.27	41.91	40.8	40.96	62.89	85.2	154.72	170.55	191.95	173.8	162.63	210.64
C4_1973	4.09	2.72	4.56	1.61	4.37	6.03	741.86	872.55	913.35	272.08	269.42	453.23	95.55	94.66	122.87	14.85	9.07	10.83
C4_1318	63.04	55.52	73.68	74.15	69.7	60.56	183.81	119.65	123.31	52.35	45.8	50.35	72.14	77.33	64.71	81.57	80.28	92
C4_2166	1.25	0.7	1.28	3.62	1.38	1.82	0.6	2.45	2.44	3	3.75	1.24	2.15	1.65	2.02	2.68	2.05	1.02
C4_0302	22.7	15.01	24.58	7.72	13.53	13.7	32.38	27.63	27.07	4.93	7.47	7.88	24.16	22.07	21.72	8.37	7.62	3.06
C4_0295	45.46	44.51	48.57	35.53	52.14	42.43	68.88	70.89	62.23	36.29	31.81	39.38	66.77	67.27	57.96	26.99	19.19	29.35
C4_0079	3.45	1.92	2.21	5.09	5.26	2.96	4.57	5.12	0.85	11.55	8.78	3.22	6.43	4.72	5.52	6.71	0.76	5.68
C4_4589	10.87	15.8	17.07	11.36	16.35	11.71	25.23	25.99	19.9	21.09	24	27.71	29.27	22.11	19.87	12.52	10.5	14.76
C4_3498	28.19	33.38	30.65	20.79	31.7	27.48	49.52	48.86	47.29	15.01	15.23	14.76	54.84	50.19	47.41	24.04	26.4	23.36
C4_0644	125.99	120.7	120.56	101	119.7	111.79	68.16	74.19	68.56	73.69	60.58	66.26	138.15	160.89	132.02	95.02	78.95	84.56
C4_4183	244.55	268.93	266.15	191.57	214.14	209.68	297.55	283.2	270.63	61.76	73.19	98.4	245.32	245.95	214.95	118.71	117.55	113.84
C4_1535	973.07	807.89	891.98	1113.86	1019.95	1021.89	197.85	163.21	177.34	663.34	576.71	579.5	1659.09	1666.48	1805.94	849.39	653.36	850.7
C4_0609	38.64	33.61	31.06	25.76	32.69	26.53	30.04	33.32	24.57	43.88	38.5	43.61	36.51	35.63	26.95	39.01	28.88	43.24
C4_1565	0	0	0	0	0	0	0	0	0	0	0	0	4.77	0	0	0	0	0
C4_0053	1.75	0	0	3.13	3.78	0	3.28	0	0	3.71	1.29	19.23	3.39	3.94	2.84	7.84	12.82	3.18
C4_1063	35.82	37.42	49.66	32.25	39.41	43.56	13.94	12.49	12.43	12.3	7.32	10.3	25.85	28.55	26.39	18.29	24.96	27.48
C4_1766	21.16	23.53	26.37	16.86	17.91	21.79	19.22	21.93	18.37	22.05	14.06	14.89	34	35.71	22.8	30.73	30.88	30.25
C4_0349	22.54	21.78	16.61	16.09	14.94	18.84	24.77	10.76	22.57	40.72	26.92	22.63	30.39	27.75	27.53	27.73	19.64	39.96
C4_4523	10.34	13.32	10.6	6.18	11.18	11.41	21.17	26.2	16.41	8.34	8.34	14.25	13.93	15.55	13.11	12.5	8.42	11.18
C4_2314	24.27	28.37	25.37	24.57	25.28	18.4	13.47	13.18	17.04	4.12	4.28	4.79	6.89	8.05	4.07	8.66	7.41	9.63
C4_0396	8.9	9.06	11.22	12.21	10.65	9.12	23.16	17.01	16.6	5.83	7.59	10.18	9.34	14.04	7.05	11.65	6.5	13.34
C4_0267	5.6	4.09	3.59	3.04	5.73	3.02	5.44	3.27	1.86	2.08	1.62	1.34	2.9	4.8	3.44	1.61	3.96	2.43
C4_0574	51.78	49.57	66.08	52.35	31.49	60.24	59.21	39.8	50.1	102.32	73.62	99.96	50.96	81.43	66.67	137.25	112.66	111.95
C4_3950	168.4	154	206.54	88.96	162.18	172.42	59.69	52.98	44.73	5.16	1.34	3.34	80.62	130.21	112.78	119.85	94.68	133.75
C4_3777	18.03	11.43	20.66	12.24	23.77	24.43	10.75	12.74	8.46	33.6	19.78	21.5	35.05	27.61	21.4	25.16	19.54	25.23
C4_2498	63.04	58.5	57.19	35.17	32.28	47.24	59.21	57.38	49.46	11.01	11.01	15.46	63.06	65.13	52.25	27.17	30.2	25.05
C4_2198	4.14	5.26	3.92	4.43	7.44	4.72	39.44	31.69	34.71	11.98	7.84	7.44	15.53	10.23	13.84	1.82	2.03	3.79
C4_1081	1.82	2.17	0	1.62	0	1.69	3.42	0	0	0	0	2.63	3.51	4.08	1.95	1.15	3.29	5.45
C4_2517	1.65	0.82	0.77	0.91	1.01	0.9	0.73	0.9	0.9	2.25	1.8	0.71	2.18	2.38	1.5	1.68	0.88	1.17
C4_0588	70.97	49.66	52.43	39.07	38.04	42.35	66.83	62.69	59.88	50.51	52.9	58.99	66.46	65.2	56.89	42.06	52.16	45.91
C4_0376	0	0	0	0	0	0	0	3.51	0	0	0	2.05	1.54	3.59	0	0	0	0
C4_1889	4.05	1.34	2.49	3.59	3.59	3.58	8.98	10.82	6.39	6.31	5.25	9.14	9.21	5.84	5.21	7.1	5.72	5.38
C4_4076	1776.77	5464.29	3325.92	3166.41	3737.14	4994.16	727.61	1009.23	1077.96	499.72	494.37	941.85	1520.54	2085.24	1245.38	3000.05	1763.47	2753.26
C4_0860	1.36	1.48	1.09	1.83	1.69	1.96	3.39	0.91	2.72	3.48	3.26	2.88	5.25	3.82	4.87	1.23	2.5	2.96
C4_4642	462.8	420.86	390.87	382.82	502.45	470.44	297.12	355.38	266.65	2983.7	2375.26	1966.03	810.03	887.33	812.72	1234.34	977.71	1304.78
C4_2834	68.12	79.22	83.36	62.2	56.39	67.21	84.56	92.66	101.29	8.56	6.47	8.45	71.04	76.03	63.29	9.8	9.54	11.07
C4_0888	6.71	2.7	18.31	3.91	12.08	14.41	6.29	10.47	18.63	11.53	21.07	23.92	28.82	29.94	18.29	38.04	33.77	40.88
C4_4640	40.27	40.5	41.28	21.64	27.03	33.96	17.16	27.91	19.28	36.72	29.13	27.35	51.55	61.04	49.03	39.16	26.9	34.14
C4_2718	11.92	13.46	12.33	9.56	9.09	8.98	24.55	21.22	20.56	6.49	3.43	4.32	15.66	15.42	13.04	5.04	4.92	5.32
C4_4502	74.51	75.09	76.7	54.52	60.66	76.82	42.96	46.09	41.8	81.2	66.01	65.97	99.21	100.38	96.73	64.15	63.07	71.12
C4_4360	32.88	38.37	37.95	25.64	27.06	35.55	21.44	12.56	13.59	13.34	10.59	18.55	26.82	33.29	28.25	21.67	18.26	21.43
C4_4501	14.41	16.69	15.13	10.79	15.23	15.61	49.61	41.91	37.21	38.81	23.68	28.56	19.8	15.62	12.52	16.56	10.77	16.2
C4_3130	21.31	19.72	18.67	13.29	18.33	18.66	22.6	22.21	17.69	27.08	18.28	19.3	18.77	22.23	17.69	27.94	18.01	29.59
C4_2284	2.5	3.55	3.91	2.43	4.76	3.16	17.51	16.54	15.93	9.31	7.16	6.06	3.19	4.98	3.23	5.85	12.49	6.06
C4_0234	224.68	194.25	198.72	273.39	281.51	261.25	38.41	36.98	32.69	88.24	91.97	125.55	174.31	166.36	168.85	148.18	91.76	122.75
C4_3580	5.86	1.65	6.74	2.8	4.01	3.52	14.66	11.41	14.19	8.12	13.39	7.01	12.35	16.14	10.66	10.29	2.31	4.04
C4_3082	6.17	6.64	5.66	4.31	0.77	6.76	3.26	6.9	4.45	8.1	7.01	4.8	9.33	11.96	9.63	5.73	5.92	3.79
C4_0173	25.23	25.64	21.19	19.58	38.4	28.12	34.58	47.78	35.48	35.89	34.28	37.56	48.69	40.05	37.73	31.53	25.04	40.59
C4_0025	432.4	536.97	432.97	490.99	438.18	464.86	381.58	292.35	356.38	171.1	174.01	166.24	542.64	486.18	566.82	164.52	211.01	210.65
C4_3074	305.8	318.82	308.97	270.12	381.02	320.14	603.37	661.11	524.88	650.25	575.52	595.07	300.78	346.09	352.83	302.48	302.26	338.38
BGI_novel_C24	24.42	27.4	27.76	23.07	17.16	18.96	14.41	14.31	12.93	12.54	9.7	11.15	20.78	21.92	13.71	15.24	14.82	23.3
C4_4072	22.1	26.65	22.21	20.38	43.6	23.55	26.45	27.03	23.8	8.23	9.86	12.12	34.15	32.4	26.58	20.97	17.73	19.72
C4_3981	0	0	0	0	0	0.94	0	0	0	0.84	0	0	0.53	1.23	0.6	0.76	0.72	0
C4_2704	5.37	8.3	11.74	11.69	9.54	10.59	8.99	14.22	10.97	10.99	7.49	12.94	14.72	15.89	14.2	5.72	7.4	7.74
C4_3947	354.96	483.19	411.61	466.64	554.51	405.5	37.31	26.47	35.91	139.2	119.48	124.9	461.38	472.85	419.38	339.15	241.14	277.96
C4_1158	4.35	13.86	8	6.57	9.5	15.8	353.61	408.53	359.55	24.62	21.64	17.53	16.71	13.79	14.49	26.2	13.83	25.64
C4_1675	206.17	211.2	190.76	153	152.24	181.36	109.58	96.56	87.35	72.13	68.02	72.93	148.4	156.49	117.78	88.66	93.74	99.26
C4_2226	7.19	3.99	5.52	2.64	5.47	8.8	6.05	9.32	4.42	2.3	6.69	2.37	8.27	9.49	5.42	4.9	4.29	7.04
C4_2476	123.68	120.54	129.44	116.77	153.03	138.17	61.94	52.98	46.93	305.85	235.23	199.72	201.02	266.41	207.91	246.48	156.29	229.03
C4_4560	3.23	0.92	3.3	3.07	0.88	3.87	4.61	9.41	6.24	4.37	2.28	0.75	4.03	6.21	2.52	0.65	1.87	3.11
C4_4517	303.01	308.26	327.81	170.35	170.37	227.14	213.21	172.46	161.8	32.85	29.66	49.89	249.68	201.23	185.1	48.04	34.05	36.9
C4_3909	1.27	0	0.65	1.9	1.42	2.2	83.19	60.53	43.23	119.16	139.97	146.58	29.12	19.8	32.07	14.88	27.87	11.65
C4_3267	2.25	2.99	0.92	2.2	2.49	2.2	3.46	3.99	3.53	1.84	2.39	1.42	3.73	3.37	3.01	1.63	1.17	1.96
C4_2466	15.42	6.63	16.01	12.71	22.38	13.95	9.85	4.77	4.64	58.85	41.94	75.9	15.55	13.5	10.61	69.86	78.96	42.79
BGI_novel_C81	37.44	43.41	41.11	38.47	29.75	30.26	22.25	20.94	18.44	21.44	17.43	19.11	34.68	47.35	32.46	24.86	23.15	25.55
C4_4714	0	1.67	1.46	0	0	0	0	1.35	4.04	1.08	0	1.12	0	2.5	0	0.98	0.93	0
C4_1005	85.53	101.07	90.71	62.23	68.23	72.18	77.33	71.82	78.48	45.43	40.04	45.07	97.2	103.63	77.19	55.28	57.35	53.64
C4_0995	11.87	19.28	15.46	13.12	11.31	12.09	24.33	16.98	14.79	20.8	17.21	18.76	23.28	18.45	12.78	22.34	16.35	15.92
C4_2751	44.6	40.48	43.34	29.54	37.74	34.18	39.17	39.83	30.47	35.3	29.5	28.96	49.92	52.03	43.01	41.36	38.38	39.1
C4_3540	364.93	421.08	374.4	357.24	391.62	426.06	247.62	190.15	216.58	145.04	105.2	138.56	312.02	377.1	347.5	327.09	264.91	358.04
C4_1890	0	0	0	0	0	0	0	0	0	5.5	2.88	0	0	0	0	0	0	4.77
C4_1058	4.87	1.92	3.99	2.15	2.83	3.88	4.35	4.1	4.86	4.4	5.04	3.64	5.12	4.32	4.42	4.09	4.28	5.42
C4_1397	12.15	7.03	3.72	7.82	5.27	4.57	344.59	330.9	436.17	44.75	44.63	58.8	29.65	24.87	28.98	14.89	16.72	10.83
C4_3044	0.47	1.55	2.86	2.73	5.15	2.28	2.24	1.84	1.37	3.78	2.95	5.87	3.03	6.01	3.42	1.68	2.41	2.01
C4_1925	259.58	127.04	220.8	63.16	86.24	132.69	775.15	729.16	668.83	366.07	255.17	253.25	87.96	77.02	94.32	583.58	583.72	478.24
C4_4551	13.18	15.14	16.75	14.26	29.16	17.8	27.56	36.81	23.24	55.17	51.62	40.76	42.31	40.54	31.66	25.98	26.02	25.67
C4_1808	23.9	29.81	25.16	26.69	30.69	24.36	86.64	51.95	46.53	30.87	27.2	25.56	40.51	33.04	27.66	19.91	28.19	20.89
C4_3282	0	6.07	4.91	3.92	0	0	54.24	13.19	30	49.41	30.59	28.02	5.49	4.24	4	8.31	21.76	19.42
C4_3801	6.8	2.49	5.81	4.24	5.37	7.31	19.23	20.64	17.17	76.99	52.42	47.63	14.8	15.55	16.16	16.71	11.27	21.56
C4_2771	2.01	4.17	4.12	3.43	7.18	6.6	15.42	14.28	12.62	8.6	5.41	6.79	5.39	6.45	5.54	4.6	7.85	9.23
C4_0307	0	0	0	0	0	0	0	0	0	0	0	0	0	17.97	5.61	0	0	0
C4_3247	21.74	20.06	18.14	21.42	26.33	18.6	19.03	17.55	19.85	35.61	33.13	17.33	32.09	24.64	29.18	21.59	12.81	18.55
C4_0678	69.39	64.9	64.83	55.29	40.32	46.79	59.16	49.24	42.93	61.03	65.21	54.19	53.3	45.36	32.07	54.41	58.21	57.57
BGI_novel_C45	8.19	5.58	6.59	4.31	4.32	6.1	3.95	2.98	2.67	4.07	3.26	1.62	7.19	6.12	3.94	4.1	3.63	4.44
C4_2124	1316.25	1366.23	1299.4	1288.65	1219.37	1387.75	271.55	222.18	249.81	618.28	531.7	499.13	1443.18	1475.82	1472.87	1047.42	762.41	993.36
C4_0316	25.14	30.32	26.53	16.93	29.58	26.62	24.27	28.33	24.45	41.17	32.43	33.07	41.27	26.56	19.7	31.6	22.74	28.59
C4_3541	422.72	533.17	454.43	452.22	536.55	487	248.39	241.53	270.09	243.58	204.42	204.31	452.64	494.89	499.57	381.48	305.4	417.67
C4_2636	5.96	4.05	4.75	4.12	3.42	2.99	6.38	5.24	2.82	2.72	3.3	6.09	3.81	4.63	4	4.43	3.46	4.43
C4_1831	23.58	25.04	21.56	19.48	23.15	17.82	47.01	48.14	31.11	22.05	23.52	25.42	39.91	38.6	32.64	24.78	21.54	23.55
C4_3263	23.7	19.24	20.86	15.19	23.14	22.91	15.72	20.59	12.17	76.74	43.52	47.13	37.13	47.11	37.63	48.47	35.13	46.85
C4_3983	4.45	6.6	2.15	3.14	3.5	3.63	2.03	1.83	3.9	1.73	1.8	1.49	5	5.17	3.47	2.29	2.19	2.94
C4_1036	208.43	169.8	186.95	92.28	86.93	132.04	187.79	126.67	130.64	107.81	88.16	98.79	101	124.79	103.82	157.29	99.63	122.09
C4_2310	10.09	7.95	1.72	9.04	14.55	7.82	4.73	7.94	4.73	43.4	25.16	12.5	9.86	9.55	12.83	30.56	24.99	27.92
C4_4061	9.99	13.91	15.7	8.04	13.46	12.54	5.12	12.7	2.23	21.75	20.46	26.15	14.16	21.78	15.94	52.73	29.38	46.14
C4_1130	61.44	80.43	69.83	58.16	116.96	75.15	106.75	129.01	113.61	75.8	73.74	77.72	105.47	106.45	93.45	72.49	56.64	73.84
C4_3925	23.28	39.51	36.46	36.17	33.97	30.54	79.75	76.15	74.29	207.82	155.35	138.3	67.06	54.93	50.16	92.34	88.2	94.77
C4_1466	5.38	5.31	2.76	5.64	5.39	4.27	4.43	3.76	2.67	6.19	5.21	4.27	0	0	0	5.22	3.5	4.26
C4_4702	35.16	35.55	37.42	30.77	42.54	28.19	20.94	38.51	19.87	54.15	35.25	39.23	51.04	55.07	50.52	41.76	26.59	51.43
C4_0440	42.28	37.63	33.87	30.68	19.89	29.01	10.48	11.15	10.54	11.62	10.4	12.1	43.65	42.16	35.83	20.47	12.5	15.14
C4_3195	0.51	2.85	1.05	0	1.13	2	3.44	1.51	2	1.02	2.13	1.06	6.59	4.13	2.37	3.18	1.74	1.31
C4_3322	483.25	411.42	388.15	551.66	360.15	506.88	826.52	1027.05	884.99	912.48	816.3	823.44	1135.79	918.89	1113.02	759.25	571.56	516.06
C4_0847	0.65	1.47	2.67	4.39	2.15	4.42	3.74	1.91	6.99	1.24	1.94	7.7	5.96	5.15	5.88	3.32	0	3.17
C4_1796	65.72	60.29	61.37	45.97	73.71	80.68	125	95.58	81.97	131.85	121.58	134.39	376.67	463.37	404.63	90.17	77.52	87.16
C4_2297	73.43	83.84	63.52	64.74	55.43	62.28	342.24	247.84	192.59	56.33	42.79	66.52	105.06	87.87	86.96	50.85	53.07	50
C4_3301	113.28	87.69	94.16	151.24	111.98	126.51	3.04	0	1.52	489.24	417.2	369.38	31.85	26.84	64.89	84.05	110.63	40.34
C4_1736	29.55	28.73	25.19	22.33	30.17	29.83	37.26	36.57	29.45	80.37	69.06	65.3	29.63	34.08	25.16	38.46	48.24	49.21
C4_3235	8.49	11.22	10.43	7.47	10.91	8.78	20.48	16.65	13.8	9.51	9.21	7.16	20.89	17.82	14.9	9.39	7.89	10.4
C4_0985	320.82	353.73	315.72	341.73	386.21	382.32	47.03	36.52	38.2	45.8	43.58	54.25	581.54	620.42	585.88	251.02	250.6	244.98
C4_2499	57.62	59.82	49.39	29.76	27.41	45.92	35.88	39.14	38.08	19.56	12.29	12.64	74.5	84.89	67.38	27.91	28.93	23.19
C4_2218	8.43	10.7	21.8	7.04	22.89	15.31	20.03	35.23	42.08	18.9	13.2	8.73	16.76	9.72	7.35	5.82	3.69	12.7
C4_0496	159.84	195.9	197.28	212.22	129.51	152.24	62.7	84.1	62.63	141.06	107.62	186.87	583.27	402.88	748.74	113.43	109.41	153.02
C4_2752	300.4	296	287.24	287.17	345.75	334.37	139.2	158.87	124.75	795.05	639.94	647.52	314.55	373.47	336.24	532.79	593.6	615.29
C4_4287	23.34	35.01	39.16	31.56	49.2	27.12	0.79	2.42	3.22	11.93	7.77	16.21	51.99	61.11	50.2	24.7	21.68	24.83
C4_3364	7.77	7.45	11.42	9.38	12.39	7.34	18.94	15.45	12.71	7.57	5.62	7.08	14.56	17.63	13.46	7.68	6.12	4.6
C4_2561	1.98	3.4	2.14	3.71	4.93	1.88	0.94	2.86	0	5.06	6.16	6.98	3.28	4.3	3.47	6.09	2.84	3.6
C4_0920	42.29	40.1	41.65	28.3	29.17	23.7	879.77	744.75	674.1	12.07	16.38	9.77	23.47	27.35	21.61	21.5	21.89	25.04
C4_4522	35.14	20.6	26.1	17.61	30.83	35.05	39.92	38.18	33.54	41.88	27	32.57	39.67	45.68	40.44	23.03	13.8	24.15
C4_0028	61.4	56.03	46.64	38.46	35.53	42.68	48.43	36.43	38.63	24.24	23.71	27.08	57.73	74.79	47.94	37.1	28.86	34.7
C4_3339	196.98	209.61	187.28	148.98	209.4	212.48	262.83	240.97	223.45	317.66	295.55	279.86	155.8	166.53	147.42	343.1	355.75	320.74
C4_2522	7.44	5.44	3.82	5.22	2.21	6.66	1.69	2.48	2.22	2.2	1.43	1.7	5.99	4.39	2.26	4.38	2.09	3.03
C4_1121	4.83	2.15	3.31	2.34	2.8	1.79	4.53	3.05	3.58	2.44	2.75	2.11	1.91	3.21	3.06	1.8	3.1	2.77
C4_3529	16.23	21.08	19.09	19.12	29.23	20.04	103.65	93.79	91.01	278.15	177.27	194.03	80.87	71.52	77.12	79.16	94.99	64.91
C4_1307	14.9	14.67	11.37	12.29	16.22	15.99	8.29	9.47	9.43	14.67	16.68	12.35	19.34	24.37	21.01	20.27	16.78	18.87
C4_3923	13.23	12.34	13.62	25.29	17.91	9.05	12.48	9.23	24.18	47.42	43.87	28.41	29.29	19.46	38.44	21.76	17.54	17.3
C4_4667	969.45	696.33	793.93	440.92	378.6	527.21	586.24	515.29	513.46	562.79	410.65	483.91	454.78	421.75	386.42	1220.55	1002.82	1192.54
C4_2483	25.17	26.46	29.63	16.69	24.64	20.82	19.74	17.8	19.87	39.06	38.32	39.69	36.63	42.58	32.39	38.83	35.08	33.74
C4_3605	39.11	37.63	29.19	40.9	59.62	47.8	52.98	37.16	32.7	135.47	82.57	89.55	87.05	91.05	108.5	109.61	74.5	82.43
C4_4464	6.43	16.89	0	10.46	7.01	17.37	12.45	5.98	0	5.35	14.03	13.92	18.33	42.28	52.24	7.48	11.86	6.96
C4_4534	0.49	0.54	0.5	1.43	1.08	1.91	1.88	0.48	3.84	3.45	1.02	1.02	1.73	1.32	1.63	2.19	0	1.68
C4_3182	9.61	8.05	7.81	6.81	8.31	8.14	22.28	22.09	18.68	6.83	7.1	8.77	7.03	7.73	9.72	6.86	3.78	6.8
C4_0662	45.76	48.37	51.61	30.2	36.97	36.57	166.28	186.65	170.6	19.76	23.8	26.15	42.71	46.14	34.73	34.47	37.21	34.32
C4_3441	19.97	24.34	23.77	17.77	14.03	23.03	33.98	29.33	26.5	21.84	23.85	22.86	55.25	53.27	36.82	22.96	21.72	18.8
BGI_novel_C51	23.66	23.62	23.53	16.52	14.52	17.8	9.7	8.91	8.04	8.41	6.65	7.5	16.31	21.73	14.75	11.52	9.09	11.46
C4_2600	5.42	7.68	6.68	4.8	6.68	7.33	4.23	3.82	4.89	4.87	4.74	8.28	9.62	6.18	5.85	6.94	2.79	4
C4_4561	2.16	3.23	2.42	2.18	4.39	2.74	3.63	2.76	4.51	2.44	4.39	3.68	4.43	4.36	3.62	3.54	3.57	2.64
C4_3982	1.37	0.77	2.81	0.66	0.75	1.33	3.94	2.68	2	2.58	0.67	0.67	1.56	2.69	1.76	2.88	0.55	0
C4_1741	0.57	1.04	1.17	0.76	1.27	0.38	3.13	2.09	1.7	3.44	2.46	1.33	1.78	1.63	1.75	2.09	2.36	2.74
C4_1589	0	0	0	0	0	0	0	0	0	0	0	0	0	5.39	0	0	0	0
C4_0202	819.02	838.18	820.76	716.12	663.32	621.6	964.94	886.7	931.22	273.52	346.82	726.76	929.52	812.39	792.68	621.26	582.19	614.98
C4_1904	0	0	0	0	0	0	0	0	0	0	1.12	0	0	0	0.79	0	0	0
C4_3894	77.03	62.16	57.2	56.32	96.18	80.18	116.97	180.12	148.55	79.86	67.56	65.21	123.03	125.77	104	66.85	42.05	58.56
C4_3666	71.21	68.78	70.45	42.85	37.6	51.89	63.05	62.13	54.55	37.17	34.6	38.92	60.31	65.15	45.16	55.61	52.78	52.67
C4_3624	21.16	20.62	21.38	15.95	27.58	25.13	54.45	65.65	47.37	19.3	12.59	18.27	31.62	25.84	28.67	24.08	27.18	29.5
C4_0968	31.66	27.05	27.08	21.19	26	27.96	31.43	28.24	32.61	37.07	33.32	27.89	34.32	47.17	30.07	41.56	30.62	39.27
C4_0932	2.35	2.84	0	0	2.54	0	0	0	2.17	0	1.55	0	1.07	1.25	3.56	0	1.29	1.28
C4_0128	29.33	38.18	38.7	37.67	35.85	33.38	35.28	28.72	29.95	10	9.15	9.63	42.74	46.01	35.71	14.93	14.57	14.5
C4_0492	11.49	11.31	15.49	11.73	14.47	11.67	11.12	12.65	12.29	18.32	15.99	13.53	22.56	23.3	18	12.76	9.15	18.09
C4_0869	0	0	0	0	0	0	0	0	11.58	5.35	0	0	0	0	2.49	0	4.75	0
C4_0621	62.33	55.77	53.82	38.49	43.05	44.66	62.13	46.49	49.33	14.26	12.77	14.75	68.31	57.4	66.05	28.82	21.94	18.06
C4_1233	142.11	138.44	144.03	145.66	154.56	127.1	98.72	88.97	82.64	163.18	143.57	133.59	174.74	152.97	146.73	112.77	126.84	121.49
C4_1852	52.66	58.69	47.61	50.34	42.9	39.91	23.57	21.14	25.06	22.98	27.1	27.47	53.65	50.65	52.11	43.2	33.46	36.99
C4_2386	7.77	11.64	13.9	8.72	21.34	8.14	51.35	48.74	34.65	27.1	22.44	19.76	26.98	28.11	18.75	15.4	5.78	9.98
C4_1645	5.11	4.73	4.24	3.76	4.39	5.69	3.63	3.94	3.34	5.33	2.77	2.76	4.8	5.48	5.72	4.13	3.95	2.45
C4_4035	0	6.63	0	0	0	0	4.92	4.77	0	4.71	2.47	2.45	0	2.25	2.12	2.18	4.16	14.26
C4_4197	13.2	11.49	14.16	9.16	12.64	11.24	30.32	26	32.89	15.59	12.77	17.15	25.52	18.7	22.73	23.82	13.78	17.21
C4_3752	57.92	53.24	56.64	43.29	62.27	51.91	115.56	119.35	117.98	31.63	30.98	38.88	65.45	62.36	56.96	45.71	41.05	51.73
C4_1844	2.46	3.1	1.8	3.48	1.95	1.04	2.04	0.35	1.04	1.49	0.39	0.39	2.13	2.68	2.41	0.99	0.63	0.64
C4_1256	0	0.32	0.59	0.58	0.64	0	0.56	0.86	0.57	0	0.65	0	0.18	0.61	0	0.28	0	0.53
C4_0204	1590.38	1555.04	1386.77	1210.63	1379.55	1297.38	1524.83	1696.19	1658.17	481.12	566.75	1165.41	1868.33	1856.95	1756.62	1268.4	1093.51	1189.7
C4_2026	32.12	30.24	30.34	31.38	29.46	28.86	31.27	28.83	32.44	47.39	39.58	32.32	43.62	43.98	41.46	28.66	26.59	35.63
C4_2110	1031.93	1390.14	1410.39	4484.91	659.93	999.65	652.31	454	445.85	426.36	452.83	545.22	503.44	93.79	97.31	367.81	165.72	285.59
C4_2930	2.41	3.76	2.47	4.25	4.8	3.3	5.1	8.09	5.69	4.87	6.08	6.05	7.4	7.52	5.79	5.2	2.9	4.15
C4_4125	39.29	23.64	35.73	74.64	58.94	52.29	22.5	24.55	20.22	161.88	137.91	98.69	128.26	178.61	167.2	49.09	28.33	48.81
C4_0061	9.17	0	12.7	0.03	25.23	13.66	16.91	25.96	31.08	33.63	0.47	120.96	2.77	3.75	0.01	26.96	54.05	20.27
C4_2290	209.93	280.96	262.9	158.97	162.26	239.99	316.04	313.94	315.97	330.66	314.94	519.21	392.14	352.61	309.54	406.84	466.76	310.11
C4_3313	747.54	1006.93	953.25	802.66	1210.54	1092.68	1489.07	1405.63	1611.25	516.4	445.5	342.54	309.49	280.1	271.84	566.96	502.47	684.13
C4_1920	169.4	84.79	138.87	51.35	60.45	107.23	1092.96	851.72	826.76	223.08	146.64	156.23	92.35	70.31	90.37	387.4	386.27	350.5
C4_3723	30.01	24.6	34.06	30.77	19.13	23.93	23.76	27.47	24.12	19.38	6.21	13.89	16.56	22.85	13.46	9.35	12.11	13.37
C4_4127	3.89	4.04	5.39	2.35	3.48	3.11	4.17	5.46	2.53	5.72	7.33	5.69	3.78	2.79	1.66	10.71	7.82	9.16
C4_3739	0	0	0	0	0	0	0	0	0	0	0	0	0	4.24	8	0	0	0
C4_1096	1382.19	1492.35	1427.72	1127.01	1447.84	1337	1284.6	1445.89	1322.78	473.07	547.99	830.02	1597.1	1614.68	1362.52	857.21	773.82	784.66
C4_2395	2.07	0	0	0	0	2.1	1.98	0	4.06	0	2.56	0	0	0	1.5	2.18	0	2.09
C4_0013	8.09	5.37	11.31	7.36	7.38	7.55	29.25	23.27	29.51	12.49	11.01	16.28	3.94	6.6	4.81	13.94	11.03	10.61
C4_3754	82.32	70.13	75.18	51.71	87.14	72.08	172.15	191.6	170.62	57.38	48.86	57.7	62.94	90.2	67.42	119.61	83.1	112.9
C4_3889	0.99	0	1.01	0.93	3.23	3.76	7.5	2.86	1.9	9.29	11.44	7.87	5.32	6.77	4.78	6.82	4.34	7.94
C4_0446	16.51	14.99	31.3	26.11	26.89	25.57	13.35	16.93	11.22	48.63	36.78	37.53	36.94	34.25	22.77	37.76	22.12	27.75
C4_2531	0.57	0	0	0	0.63	0	0	0	0	0.56	0.58	0	0	0.38	0	0.49	0	0.47
C4_0743	2.55	2.79	1.31	2.8	3.12	1.52	1.24	0.51	0.51	1.41	1.75	0.58	5.98	2.52	3.56	1.49	2.86	3.34
C4_2931	0	0	0	0	0	0	0	0	0	0	0	0	0	0	3.21	0	0	0
C4_3597	18.69	28.73	26.82	16.8	15.47	22.25	54.62	46.64	48.02	12.89	13.72	18.18	43.76	44.07	39.49	13.76	13.65	6.73
C4_3146	478.75	535.86	500.46	428.23	550.01	547.89	301.99	254.69	219.42	415.21	316.74	321.17	558.86	676.71	625.18	674.43	508.11	656.38
C4_3648	16.93	17.34	19.11	13.22	19.71	14.05	24.25	21.89	14.96	21.42	20.9	15.23	22.23	15.43	21.91	16.27	11.38	23.57
C4_0817	0	0	0	1.34	0	0	1.39	0	0	1.11	0	2.3	0	0.86	0	1	0	0
C4_3921	27.96	19.39	27.21	24.66	29.06	28.28	8.12	9.08	9.52	18.05	21.25	12.35	22.08	15.09	12.59	18.32	14.15	18.95
C4_4048	97.72	92.93	98.14	61.51	39.54	70.29	36.64	28.29	30.46	36.01	34.52	32.53	68.32	78.25	73.23	46.4	41.9	49.73
C4_1072	185.29	240.36	185.21	282.55	500.68	295.18	104.14	78.51	80.48	183.99	151.79	116.75	267.35	285.57	317.47	220.9	148.93	217.62
C4_2916	22.49	26.2	24.47	21.49	42.95	39.12	33.89	43.11	34.47	100.81	70.69	71.65	64.1	57.92	66.22	58.28	47.07	64.26
C4_2151	9.31	11.48	12.6	10.96	19.7	9.28	24.28	26.01	23.33	41.17	38.39	28.68	9.17	12.04	6.32	14.25	15.71	15.97
C4_4046	22.03	25.59	25.34	16.3	33.29	30.13	31.78	34.3	24.84	26.13	29.24	22.89	35.31	35.79	29.96	24	15.58	27.91
C4_4038	4.65	5.97	8.14	10.21	2.19	5.77	2.54	3.89	2.58	3.77	5.23	4.55	10.2	10.45	12.35	7.85	3.75	8.57
C4_4662	19.48	15.86	14.03	10.59	13.69	7.57	10.81	13.17	12	14.96	15.59	16.46	11.42	12.54	10.11	13.46	8.83	17.6
C4_2970	16.39	22.04	15.79	18.23	14.21	16.52	9.2	7.17	8.44	23.88	14.25	17.43	19.95	32.92	28.21	25.24	20.26	20.62
C4_4524	64.68	45.23	47.72	53.81	32.12	46.02	90.56	89.41	85.07	26.64	23.54	30.16	63.61	58.56	49.55	28.19	22.24	24.42
C4_4123	242.35	237.08	222.17	190.3	252.69	218.7	86.5	85.46	86.45	239.88	212.98	189.4	180.76	202.56	165.97	230.48	221.92	256.78
C4_0294	66.2	69.32	77.55	39.48	76.93	47.56	99.05	97.82	86.83	87.66	92.93	82.11	86.82	54.31	36.03	59.15	49.87	56.69
C4_2775	8.92	10.72	5.21	10.43	12.6	11.71	7.91	3.74	7.44	10.34	7.6	8.18	16.03	15.95	17.25	10.31	8.82	10.37
C4_2403	0.24	0.53	0.74	0.31	0.81	0	0.93	1.94	0	5.33	2.74	2.37	1.67	2.41	0	0	1.6	1.92
C4_0964	7.42	9.02	17.75	10.74	5.35	9.09	30.18	11.57	18.26	41.4	20.83	36.6	28.97	51.87	34.59	19.58	5.33	19.79
C4_0570	83.08	79	89.24	69.92	57.24	66.11	50.92	50.97	43.16	65.38	54.81	74.24	87.16	102.72	81.21	64.51	89.75	83.89
C4_0978	845.78	898.69	828.95	696.26	710.95	723.92	805.63	690.56	723.58	285.72	325.27	493.75	763.44	793.26	783.98	608.36	689.74	561.08
C4_4457	10.22	6.39	10.13	7.77	17.04	13.46	15.81	18.63	15.51	11.62	14.36	12.4	14.68	22.05	7.49	16.12	6.78	8.35
C4_0874	0	0	0	0	0	0	0	0	0	0	0	0	2.55	0	2.76	2.72	2.59	5.05
C4_0642	264.57	292.37	246.23	182.43	168.34	194.12	201.44	176.15	156.2	175.59	139.61	183.31	229.73	256.21	196.17	200.76	181.68	199.19
C4_4536	44.44	35.55	45.19	36.67	58.06	45.22	52.16	53.29	51.72	87.57	55.71	63.61	58.91	64.45	52.43	68.4	70.3	76.99
C4_3587	380.34	401.55	395.82	396.05	487.59	421.9	203.64	230.2	187.4	446.1	376.2	380.64	544.09	591.79	521.98	354.3	327.08	378.04
C4_0608	329.62	343.6	318.19	236.55	170.57	224.3	263.46	210.48	209.47	160.68	136.19	153.65	228.25	214.86	184.06	168.48	145.82	162.96
C4_2457	12.24	8.91	9.26	6.21	12.92	14	5.62	4.71	5.21	10.55	6.04	6	6.84	9.65	8.07	10.81	8.98	8.54
C4_3560	342.83	481.89	402	410.4	402.4	357.42	205.86	201.31	211.16	145.25	116.73	203.89	195.51	212.21	167.09	180.79	121.57	178.11
C4_2567	2.36	1.36	2.41	1.09	2.56	5.56	0	2.26	2.24	7.63	4.97	3.95	1.85	5.71	5.52	2.57	4.91	2.45
C4_2804	67.56	71.39	63.77	60.47	59.63	68.67	38.05	48.35	43.71	68.1	56.06	58.07	58.33	74.11	64.16	45.21	48.7	41.73
C4_3426	192.48	240.36	223.16	216.25	269.22	232.87	103.17	101.29	105.33	116.1	118.51	201.03	240.99	228.89	209.47	166.86	113.56	138.21
C4_2347	210.57	223.92	216.01	101.75	73.1	158.12	59.73	48.9	63.93	42.22	31.91	35.88	108.67	186.18	114.72	101.58	68.43	83.1
C4_2267	11.42	9.81	12.4	6.74	10.24	9.36	13.48	12.54	12.27	3.75	7.28	6.46	8.49	8.6	7.89	7.08	7.2	5.53
C4_4399	948.32	1054.23	958.04	819.94	858.42	845.4	973.96	1054.87	1114.06	433.82	471.94	709.45	911.31	853.89	770.98	795.28	695.3	660.88
C4_4305	14.03	18.32	20.68	19.67	6.74	15.98	21.94	10.33	19.04	2.3	9.58	5.95	10.04	9.87	12.94	14.53	13.86	11.81
C4_2380	602.09	597.2	571	427.91	423.83	481.11	346.19	329.55	313.79	232.71	209.87	285.9	499.42	550.42	501.37	404.86	373.72	382.24
C4_0135	0.97	0	4.93	0	0	1.84	1.83	1.86	1.85	4.98	5.19	1.72	2.61	0.6	5.27	0.74	4.26	2.84
C4_2177	4.95	9.02	0	2.15	0	4.54	4.64	2.31	9.13	10.73	6.41	7.96	8.91	5.19	11.12	4.2	5.33	5.28
C4_1068	32.26	31.39	33.39	22.43	38.33	31.29	33.35	36.18	32.3	34.43	37.92	39.09	38.24	38.99	35.7	36.82	32.34	42.51
C4_4326	194.83	163.01	214.78	153.15	107.89	111.85	99.48	76.76	76.16	106.75	118.55	129.68	131.34	157.09	109.59	173.3	178.21	172.23
C4_3297	342.14	331.58	353.61	311.51	230.69	258.45	32.76	28.48	30.63	323.05	273.52	299.88	136.24	116.76	126.2	245.95	373.88	244.26
C4_3649	50.08	50.82	46.61	36.73	42.69	50.97	74.98	62.85	57.96	44.16	36.25	34.97	53.41	50.73	46.15	44.56	31.91	41.48
C4_2604	10.97	10.44	8.81	9.75	6.27	7.63	2.87	3.25	3.24	3.54	5.02	5.32	3.45	2.29	2.67	4.56	2.73	2.74
C4_0320	85.65	93.32	81.44	54.22	84.59	77.62	114.14	119.34	111.04	71.59	75.85	89.69	119.41	121.06	106.9	90.85	74.48	98.06
C4_0044	132.06	143.2	142.54	118.33	131.44	100.66	142.36	122.89	118.69	172.08	151.44	170.46	110.66	110.7	102.33	93.87	92.38	89.72
C4_3796	3.87	4.4	4.63	3.91	9.38	4.19	4.71	5.66	2.9	3.88	3.27	4.2	7.11	6.27	5.41	8.33	5.47	7.22
C4_0965	973.6	911.05	870.99	1012.23	823.65	880.83	513.72	459.34	425.44	1083.17	849.7	740.47	1945.46	1882.47	2241.54	889.97	614.96	951.42
C4_1338	7.82	9.79	8	6.68	12.42	10.03	14.09	16.38	14.87	4.43	9.22	7.64	8.35	9.26	9.75	10.95	5.44	9.65
C4_2667	35.51	35.65	22.67	29.18	25.46	29.13	59.19	48.79	53.11	74.77	62.06	47.38	48.17	52.13	50.77	33.42	24.24	44.91
C4_4293	53.15	63.57	54.95	38.52	41.88	46.6	67.29	71	65.14	19.48	18.57	17.26	28.43	23.53	23.9	23.38	25.11	30.94
C4_3461	30.19	21.36	20.09	13.2	15.65	17.24	9.88	2.5	6.21	8.2	7.48	8.5	31.59	24.17	18.81	11.09	7.05	9.66
C4_0282	121.33	96.75	99	65.09	66.24	83.19	98.44	116.73	105.51	37.12	35.73	31.02	85.55	91.8	99.38	79.08	57.16	84.06
C4_1276	39.9	43.65	41.6	24.61	24.49	36.6	5.75	7.3	7.96	8.55	3.48	7.3	35.19	29.65	21.82	9.24	5.99	5.06
C4_2025	123.36	106.36	114.44	128.75	91.07	110.19	46.12	51.97	51.61	484.02	362.97	318.47	458.77	416.55	443.37	243.53	290.48	299.1
C4_0249	0	1.29	0	0.77	1.29	1.53	0	0	0	0	0	0	0.93	0	0.53	0	1.04	0.35
C4_3393	8	7.45	7.16	5.3	5.86	6.11	14.88	16.23	12.08	8.06	6.98	6.25	12.14	9.24	8.35	7.12	7.23	6.99
C4_2452	249.87	244.42	213.8	318.94	346.8	300.85	201.96	199.86	188.97	250.57	221.77	255.67	127.52	144.79	136.07	241.81	183.84	184.48
C4_2540	0	0	0	0	0	5.53	0	0	0	0	5.46	10.84	2.21	5.11	2.41	7.28	4.62	2.26
C4_2611	28.43	24.82	33.51	17.72	23.09	20.79	12.5	9.3	9.75	9.31	9.3	14.05	16.38	19.3	18.34	19.09	27.7	26.41
C4_3005	1.64	0.61	1.12	0.53	0.6	1.07	2.1	0	0	0	0	0	0.96	0.73	0.36	0.48	0	0.46
C4_1783	11.26	8.66	9.52	7.86	12.54	9.49	82.65	86.75	92.8	71.88	42.81	56.22	40.81	49.7	47.38	51.72	42.95	54.6
C4_3380	0	0	0	0	0	0	0	0	18.3	14.07	29.63	11.01	13	11.14	0	6.64	6.32	6.13
C4_0476	131.71	129.96	120.13	86.86	75.64	103.04	102.53	129.25	105.02	77.63	62.28	75.08	105.87	110.97	76.08	93.79	109.15	94.49
C4_3956	77.64	79.85	66.45	71.25	81.48	91.83	175.73	164.97	156.8	157.9	138.75	113.17	120.93	156.01	110.83	163.7	107.58	159.85
C4_3733	53.55	51.23	50.82	31.15	31.24	42.68	52.73	51.65	47.12	20.29	19.68	22.22	43.41	49.56	36.48	31.41	28.77	32.13
C4_4445	24.95	33.07	34.76	28.19	51.22	41.79	25.24	22.28	24.6	36.51	26.94	23.71	51.4	53.37	39.01	29.43	19.84	26.03
C4_1606	82.52	88.15	82.11	53.1	55.31	53.81	51.81	51.22	49.28	33.35	28.12	42.11	78.1	68.64	51.74	55.26	49.35	59.86
C4_4718	60.69	62.02	65.96	44.79	49.97	60.31	57.66	48.02	49.61	59.27	51.08	54.51	65.53	69.36	58	56.59	57.36	60.5
C4_4062	11.69	19.23	15.48	16.09	18.74	9.44	32.14	28.72	28.35	14.3	14.6	18.14	30.62	19.5	20.5	7.65	7.31	8.03
C4_4713	8.21	10.39	9.52	10.1	9.66	10.65	15.22	11.29	11.24	7.01	3.37	4.46	18.48	10.99	15.82	8.17	3.22	11.5
C4_4446	196.82	199.83	191.91	144.02	141.82	147.97	439.3	465.77	366.77	61.47	61.8	97.93	181.12	140.51	154.47	96.45	91.23	78.57
C4_1150	611.76	686.53	594.34	931.98	1030.8	890.47	203.09	194.07	185.6	933.85	843.35	722.63	1577.4	1666.1	1847.33	885.37	832.74	883.97
C4_3226	196.49	206.08	197.06	225.4	219.45	206.25	72.74	69.59	67.56	92.56	86.28	104.53	158.76	157.07	165.01	170.56	142.33	180.27
C4_0082	47.85	45.34	42.91	45.2	63.46	48.06	21.78	17.57	21.18	60	54.63	40.73	60.29	70.12	55.46	56.29	43.37	48.59
C4_3027	0	0	0	0	0	0	0	0	0	2.54	2.66	0	0	0	0	4.72	0	0
C4_3867	2978.42	3098.84	3165.9	2651.13	2793.63	2816.92	3079.01	3353.06	2744	1424.02	1223.23	1388.9	2021.87	2695.02	2061.96	1974.52	2072.79	2121.9
C4_2130	3.94	5.68	4.04	3.62	4.05	2.4	3.53	4.53	3.61	4.6	2.39	4.41	4.83	4.04	5.67	4.37	3.62	4.75
C4_3409	126.85	114.17	108.33	79.17	93.65	104.45	121.81	88.65	81.25	506.53	444.56	458.01	157.02	142.62	116.33	264.88	260.27	214.94
C4_0870	1.29	2.91	1.99	1.25	4.27	2.5	2.47	4.43	2.52	4.93	2.56	6.37	3.7	4.26	5	3.85	2.1	3.68
C4_4225	30.04	29.88	27.47	24.85	30.66	35.33	17.28	18.14	21.17	24.52	21.39	27.19	42.43	46	40.87	40.46	27.97	35.1
C4_1472	0	0	0	0	0	4.65	0	0	0	2.35	0	0	0	0	0	0	0	0
C4_3569	4.95	4.98	4.27	3.19	3.98	4.74	2.7	2.38	2.57	4.03	3.26	4.39	4.46	6.66	3.93	6.93	3.78	3.8
C4_2021	180.76	153.62	222.85	246.32	179.05	198.45	1449.32	1637.47	2023.15	2525.41	2239.62	1680.09	982.81	629.81	1079.7	578.72	634.32	636.36
C4_2081	264.07	270.4	253.02	240.88	346.75	292.78	1289.93	1370.79	1504.69	498.73	407.47	409.22	866.1	671.58	695.02	225.15	190.78	195.85
C4_0753	1.32	0.73	2.02	0.33	0.37	0	1.27	2.29	3.26	0	0.37	1.09	0	0.69	0.45	0.63	0.6	0.9
C4_1279	58.76	74.31	70.09	44.81	35.43	53.78	19.27	21.13	26.96	11.36	7.02	11.02	26.04	25.45	16.9	10.71	11.15	11.48
C4_1583	4.54	8.58	9.77	7.13	10.06	8.9	3.5	2.69	2.68	6.49	6.27	7.67	7.01	9.59	7	5.77	1.97	5.92
C4_3482	8.33	3.72	14.76	4.85	9.79	11.34	0.53	3.27	2.71	13.09	11.36	14.11	5.48	8.54	8.01	11.67	7.9	9.77
C4_0554	45.12	49.07	39.79	56.31	68.51	56.2	44.29	32.67	33.76	65.69	47.22	49.62	59.65	66.74	74.75	52.63	41.5	57.42
C4_0987	190.41	253.08	227.48	206.52	351.97	267.69	19.88	14.54	14.47	40.83	41.31	52.37	449.99	502.64	504.47	201.08	212.72	190.8
C4_2058	52.1	42.47	78.55	129.49	205.96	72.94	49.72	30.77	51.43	92.08	89.41	93.41	34.75	48.73	32	70.67	71.23	56.33
C4_0639	219.46	217.17	213.52	182.79	223.54	181.77	258.59	234.75	218.21	85.46	79.17	93.04	232.89	266.71	254.45	123.14	123.31	125.34
C4_0164	33.55	38.28	42.6	30.81	29.42	31.26	32.46	30.67	32.58	31.15	28.01	27.63	37.43	42.65	27.93	31.63	28.29	32
C4_0269	80.36	79.09	80.77	65.59	71.33	65.97	33.25	37.28	39.06	29.08	36.86	33.36	60.15	55.72	72.51	28.23	24.81	30.75
C4_1734	6.88	7.07	6.84	6.48	7.45	4.93	16.52	11.42	11.8	10.13	10.79	9.48	6.3	6.75	5.92	8.32	7.35	6.77
C4_0288	34.44	27.03	34.03	19.37	27.19	27.97	12.68	8.29	10.75	10.28	8.95	14.07	18.96	29.35	22.71	19.43	16.23	19.36
C4_1178	2.61	6.37	10.71	6.77	11.29	4.79	34.32	34.13	45.67	30.09	31.45	32.88	13.94	13.52	6.43	23.14	11.03	32.71
C4_0037	15.81	23.51	23.25	10.22	14.51	15.95	46.86	46.81	36.4	22.33	18.28	25.36	30.44	31.07	22.88	18.84	13.66	20.56
C4_3185	125.91	126.36	132.29	80.45	62.01	97.36	82.64	78.09	75.24	32.52	29.65	37.1	79.11	90.34	70.88	60.41	62.08	58.68
C4_3494	81.29	84.79	83.61	64.3	53.85	62.69	8.71	10.68	10.85	17.24	15.44	14.6	55.86	59.93	49.13	25.63	17.42	27.88
C4_2632	9.47	14.68	8.79	8.94	4.7	14.81	17.98	10.83	4.15	5.34	9.54	5.53	11.35	13.11	7.98	9.57	16.98	16.3
C4_1742	374.97	377.11	372.19	255.28	355.66	322.41	78.55	72.84	46.88	802.2	678.52	606.01	244.02	300.14	242.82	404.78	247.38	323.68
C4_4438	11.45	19.52	17.77	11.34	19.27	18.48	10.06	14.13	13.73	12.54	8.06	11.82	19.13	16.39	14.27	18.99	11.58	12.24
C4_2879	50.51	47.4	41.99	47.5	44.94	45.31	61.55	64.05	43.78	122.16	96.61	89.14	58.38	67.61	58.41	54.51	58.14	73.03
C4_1651	135.48	83.19	98.88	111.64	106.12	113.74	71.2	57.9	79.69	314.54	237.56	201.8	325.8	356.29	361.06	254.66	195.13	163.65
C4_1725	21.22	17.88	17.69	18.51	14.38	17.38	18.42	20	17.07	39.2	34.45	35.82	24.35	18.45	21.15	23.65	22.93	26.89
C4_0354	5.85	4.17	3.42	4.52	6.02	7.79	11.27	12.41	8.23	7.35	9.44	7.6	6.49	5.44	7.62	9.99	5.88	4.42
C4_2809	49.51	42.31	35.54	26.1	24.48	40.61	45.73	43.42	28.58	31.71	31.4	32.8	48.26	69.12	58.54	40.03	29.51	47.17
C4_2735	7.46	6.97	0	2.4	8.2	6.62	5.95	4.26	6.06	22.08	9.32	5.56	9.99	9.45	10.46	7.45	7.12	8.65
C4_1018	72.33	77.24	65.53	75.92	97.22	88.36	391.8	268.88	239.86	70.88	49.69	66.71	75.41	94.27	85.48	62.66	44.81	64.6
C4_2270	28.08	25.42	23.98	22.65	15.97	15.74	22.65	18.95	18.87	9.75	10.15	11.13	23.43	20.3	14.01	16.41	11.41	16.89
C4_1888	0	0	0	0	0	0	0	0	0	1.93	0	0	0	0	0	0	0	3.34
C4_1458	2.76	0	0	4.75	0	2.53	2.59	2.58	7.61	6.55	11.98	6.8	0	0	0	7.49	2.85	1.41
C4_1108	171.69	163.43	163.84	103.7	97.57	130.24	209.66	177.46	197.64	57.31	57.56	75.33	135.34	143.45	116.13	88.02	72.32	95.22
C4_0606	137.1	137.83	135.8	94.2	106.76	101.1	74.39	74.14	63.71	79.97	83.21	77.05	121.74	151.08	117.17	85.35	71.09	84.48
C4_3706	175.19	133.76	149.56	138.59	71.36	162.89	91.67	69.1	79.39	281.24	299.04	323.6	79.33	169.99	126.61	162.61	188.8	155.86
C4_4539	24.75	24.19	22.36	19.63	19.13	19.72	42.1	31.35	28.78	26.06	25.69	26.94	31.86	30.38	26.29	29.08	25.97	30.23
C4_0365	5.5	3.87	5.62	5.93	3.02	4.64	101.01	69.08	80.1	12.9	14.1	16.02	13.24	15.71	24.58	6.91	8.26	8.26
C4_0265	23.58	23.35	20.97	11.69	11.17	15.4	15.76	13.44	12.7	31.72	22.64	29.75	21.44	28.2	20.93	24.88	20.97	15.38
C4_0764	387.11	429.73	470.89	341.35	295.62	361.08	215.8	192.85	181.15	304.7	221.28	195.74	315.92	412.97	301.7	352.58	237.08	356.01
C4_1193	14.56	7.81	12.76	5.98	8.37	10.03	13.23	14.88	12.12	3.25	3.38	6.72	6.67	8.15	5.75	4.64	3.33	4.99
C4_1513	53.82	43.06	68.41	40.74	46.42	52.02	70.11	79.14	59.28	98.82	64.48	62.29	84.8	75.5	84.84	74.85	48.62	83.77
C4_1325	359.44	474.26	424.72	402.65	411.03	390.26	350.22	354.83	356.24	304.76	213.95	268.71	239.36	236.7	213.94	492.43	565.44	481.41
C4_3265	69.84	72.58	80.89	56.34	66.98	64.32	54.19	36.29	45.14	31.8	36.29	29.79	60.91	60.63	58.5	33.24	34.34	45.93
C4_0339	22.34	20.61	19.52	12.19	20.94	14.62	8.13	11.16	11.36	37.54	25.06	28.39	28.87	36.81	26.3	33.25	20.88	30.01
C4_3859	10.45	6.15	12.85	7.25	11.61	9.97	11.11	15.58	18.96	4.44	3.47	2.68	13.72	16.22	16	7.56	4.08	5.67
C4_2685	15.31	12.31	6.43	11.02	16.7	23.18	23.91	21.75	14.72	27.6	26.29	24.49	19.16	18.74	15.46	13.43	16.2	8.76
C4_3620	29.09	37.82	33.94	18.78	24.45	26.33	17.68	13.87	16.57	9.35	9.03	7.6	25.71	31.19	28.67	19.25	14.16	22.17
C4_1797	12.11	10.01	15.7	16.73	12.24	12.96	8.88	10.29	8.88	8.66	7.95	9.22	7.95	8.61	9.17	5.64	6.9	9.09
C4_4424	21.76	20.22	20.14	14.64	14.87	14.15	14.43	14.28	8.12	52.65	47.81	29.37	17.29	18.48	17.46	25.28	14.06	14.96
C4_3628	98.75	66.49	95.18	107.58	104.68	117.34	178.1	156.12	196.34	176.27	151.76	177.44	208.53	183.45	217.41	121.36	144.68	132.54
C4_0149	377.31	396.41	411.25	269.93	218.29	283.25	313.18	291.85	278.16	84.42	86.66	117.17	268.96	286.32	204.18	157.75	145.47	165.77
C4_2858	350.45	188.6	307.71	208.62	173.81	189.81	544.49	598.96	618.83	1229.55	1055.48	965.17	465.12	552.74	503.49	996.43	1326.25	622.33
C4_2798	4.59	3.37	3.76	3.96	3.4	3.03	4.44	2.74	5.76	4.63	8.25	5.13	9.72	9.64	6.56	3.81	1.12	5.62
C4_2337	0	0	0	0	0	0	0	0	0	2.91	0	0	0	0	0	0	0	0
C4_4654	9.99	17.38	12.23	9.69	16.07	10.73	20.44	22.97	19.02	8.8	5.99	12.54	21.16	18.36	19.9	9.67	7.71	10.83
C4_0840	2.94	1.61	3.77	0.98	4.65	1.95	7.61	3.67	3.66	4.34	3.1	4.21	5.16	6.77	4.81	2.4	2.3	3.92
C4_3050	0	0	0	0	0	2.6	0	0	0	0	0	1.73	0	0	0	0	0	1.43
C4_1311	144.6	223.24	173.94	201.48	188.13	177.31	263.42	232.18	239.69	221.5	126.3	155.47	150.26	171.05	152.98	275.72	348.86	275.38
C4_3785	22.48	23.57	23.03	9.34	7.87	8.15	18.27	16.81	15.18	4.94	4.71	7.24	17.52	18.2	9.37	6.58	11.89	9.82
C4_0936	822.91	955.54	836.09	618.92	709.2	944.15	1156.2	1092.99	1024.59	3661.68	3008.43	2838.38	1265.45	1291.24	1021.45	1634.51	1509.05	1416.55
C4_3360	35.81	31.76	37.01	18.42	21.54	27.75	69.39	59.89	58.48	34.57	26.8	40.62	48.72	43.01	38.71	32.31	35.95	26.73
C4_2396	0	0	0	0.96	0	0	0	0.99	0.98	0.87	0.9	0.9	0	0.64	0	0	0.74	1.48
C4_3268	79.23	118.52	78.81	113.37	183.87	112.65	121.55	104.01	88.81	117.59	98.96	64.75	105.94	88.5	81.24	103.74	95.08	114.14
C4_0122	10.89	7.96	11.42	5.33	8.64	7.22	7.99	12.58	7.47	8.86	6.98	5.83	10.49	14.41	6.62	6.41	5.68	5.48
C4_4597	30.85	59.68	37.37	21.19	44.75	9.3	29.54	95.44	106.82	2.35	0	0	46.65	67.48	36.07	32.74	16.62	44.82
BGI_novel_C77	21.96	18.91	21.48	11.04	8.86	13.17	6.92	6.11	7.71	5.27	4.29	7.11	10.92	13.51	13.82	8.92	8.33	7.2
C4_0145	1792.31	1663.31	1612.21	1148.8	1026.69	1286.34	676.64	737.55	722.3	595.53	579.07	723.1	1543.31	1655.01	1385.3	765.34	782.1	760.39
C4_1886	1.31	0	1.34	0	0	0	0	0	0	2.05	5.34	4.25	3.36	2.34	3.76	0	0	0
C4_4241	5.91	4.53	4.65	3.37	6.39	2.75	19.94	21.73	16.52	4.9	5.33	4.14	6.41	5.22	5.31	2.76	3.2	4.54
C4_1555	3.47	2.58	2.42	3.5	2.47	1.58	2.15	3.48	1.89	3.26	1.88	3.74	3.18	4.31	3.83	2.4	1.68	3.53
C4_4703	44.24	44.48	47.14	29.04	38.38	32.24	25.05	24.57	22.26	34.84	24.34	22.79	44.28	47.54	43.09	37.83	32.26	43.04
C4_3006	11.46	10.75	9.89	8.16	10.11	11.12	5.11	3.8	3.91	7.39	6.65	6.47	12.32	16.72	11.96	9.79	8.28	7.84
C4_4497	24.62	26.27	27.72	13.89	18.34	21.55	18.69	27.68	20.37	19.43	20.43	26.38	32.66	31.62	26.52	24.97	22.92	21.69
C4_1046	118.67	155.38	129.59	92.88	95.76	118.45	109.72	104.05	109.29	65.56	39.94	56.49	132.31	147.48	112.73	95.74	84.13	93.21
C4_4101	1.15	2.52	1.18	2	0.96	1.42	32.22	24.87	21.06	17.17	25.33	25.5	3.34	1.21	1.59	2.77	3.7	2.39
C4_0559	5.25	5.86	4.3	4.09	4.64	5.12	9.07	5.68	9.26	13.57	7.06	5.4	6.75	6	10.05	6.97	7.11	7.56
C4_1593	2741.57	2414.05	2978.08	2733.07	2675.45	2825.43	3454.09	3951.99	3236.34	8494.08	9843.88	11033	4738.45	4831.25	4637.97	5236.11	6060.99	7014.57
C4_4478	34.7	35.42	31.98	15.19	21.6	20.15	22.8	24.72	20.19	13.01	9.26	19.12	21.94	24.25	28.12	23.69	17.71	23.02
C4_2289	5	4.15	2.48	3.66	5.4	1.72	60.48	56.12	85.2	10.64	7.99	5.91	6.73	4.09	7.01	5.4	3.83	3.01
C4_3598	12.12	13.74	19.81	10.73	16.79	13.16	36.1	25.87	14.82	16.75	14.42	14.33	30.9	31.03	26.21	13.04	13.7	14.31
C4_1826	56.5	90.88	61.57	78.64	100.03	73.08	16.06	16.03	13.68	30.14	20.19	26.5	58.58	62.23	70.97	60.89	41.72	53.94
C4_0151	392151	418979	383262	437076	634658	533330	31528	31976.8	36209.8	292558	290433	355661	374639	392480	412019	388308	474144	367428
C4_0517	96.09	111.99	97.33	89.49	86.5	79.82	118.76	103.57	96.54	165.39	151.17	138.62	134.71	124.75	104.93	101.33	98.74	111.89
C4_1015	41.55	38.32	50.22	47.77	72.06	38.04	280.3	191.3	159.4	9.14	9.82	11.76	39.91	37.41	25.71	25.22	7.63	22.28
C4_0075	8.37	4.31	5.1	6.01	9.04	6.75	14.97	14.89	14.3	6.04	3.29	5.36	12.27	11.82	11.88	12.23	7.31	10.52
C4_2263	29.83	44.55	39.53	53.9	51.41	39.9	29.46	21.06	20.96	46.08	33.87	29.54	30.78	28.52	31.13	25.59	23.43	24.82
C4_2090	318.46	383.66	352.09	248.51	250.13	305.91	627.31	726.98	798.39	101.61	90.07	89.17	777.53	734.66	690.42	102.54	82.86	89.52
C4_0466	16.06	14.19	11.8	9.37	13.64	12.16	16.76	21.81	13.36	5.85	9.96	8.53	15.16	22.61	11.95	7.3	8.56	9.05
C4_1405	2704.95	1755.91	1835.38	3603.65	2498.2	2813.88	10553.3	9667.87	12063.2	2489.52	2509.09	2938.81	7460.23	7321.3	10030.7	3540.88	2342.6	3098.63
C4_2242	155.72	181.59	169.37	192.45	167.91	159.38	137.22	136.73	150.36	76.57	79.85	78.92	63.62	59.19	64.36	69.07	54.3	56.05
C4_3490	14.53	11.65	14.11	15.98	9.31	12.56	6.4	5.05	4.45	10.52	15.27	10.87	8.73	8.73	11.13	9.3	5.93	9.12
C4_3390	152.91	126.88	144.44	87.03	84.12	126.18	114.83	126.96	87.71	173.32	173.94	201.92	136.84	176.25	152.12	192.72	181.08	171.36
C4_2709	207.35	380.79	276.88	401.92	726.14	362.03	36.82	61.37	58.65	0	2.97	1.47	1256.34	1363.11	1307.28	552.87	626.86	535.73
C4_0394	17.22	20.55	14.07	14.64	19.75	14.81	62.12	56.68	46.44	12.21	11.13	9.48	17.02	15.85	11.17	9.57	11.1	18.26
C4_2064	774.03	892.83	795.66	759.67	815.63	794.63	89.94	81.11	78.51	117.95	110.03	116.4	619.51	706.49	679.85	398.78	312.55	431.51
C4_0366	11.52	18.08	16.76	9.92	10.73	10.25	191.7	139.45	150.22	10.18	3.26	7.69	17.04	19.54	15.72	11.47	11.63	12
C4_0813	77.12	59.68	58.72	50.85	39.16	88.36	19.69	81.13	60.38	223.62	236.86	200.77	174.95	209.2	144.29	251.04	207.78	220.05
C4_0623	134.24	83.89	61.89	101.52	72.71	115.81	23.37	13.14	9.66	72.02	61.47	57.09	131.96	163.56	159.83	207.27	129.4	222.35
C4_2630	0.48	0.78	0.49	0.71	1.06	0.24	1.61	0.71	1.18	1.32	0.55	0	0.15	0.51	0.5	0.47	1.34	0.45
C4_1148	33.51	27.16	24.04	15.46	26.1	22.31	20.65	21.85	20.24	35.58	26.04	34.06	42.1	44.17	33.52	32.13	28.49	36.15
C4_1020	62.41	78.3	61.62	60.83	66.02	54.43	173.71	130.99	104.26	9.95	8.28	12.57	31.95	41.42	34.27	18.77	19.26	24.43
C4_0943	26.48	23.6	24.45	23.45	20.19	18.31	43.49	35.2	26.93	33.03	28.79	37.85	30.5	31.16	23.07	28.57	24.66	26.61
C4_1972	3.41	3.87	2.61	1.61	12.09	8.96	258.8	334.03	335.66	152.2	170.39	241.46	45.92	33.56	50.06	13.57	7.13	16.17
C4_4646	161.91	164.9	158.32	104.98	105.52	110.34	63.55	60.04	45.73	80.3	76.07	76.93	100.11	93.08	60.02	93.52	89.04	107.62
C4_1809	201	300.92	240.3	327.45	509.32	362.26	53.37	44.16	47.52	311.03	263.45	183.53	370.73	356.69	373.35	344.36	298.81	325.9
C4_4083	35.2	17.96	14.06	22.11	31.45	21.41	45.97	36.26	41.73	36.3	35.5	19.99	54.05	61.02	56.13	25.63	14.67	23.34
C4_0074	0	0	0	1.36	0	0	0	5.7	1.41	10.09	7.02	3.49	6.75	2.61	5.87	1.01	2.9	2.88
C4_4529	140.89	156.94	146.44	129.08	159.97	136.43	102.78	98.8	91.99	210.01	173.43	165.11	158.92	164.2	139.98	105.02	87.8	98.63
C4_0627	114.04	110.51	100.68	131.12	152.17	105.01	142.52	123.58	115.93	95.13	58.71	85.23	204.84	294.64	337.25	190.21	138.82	152.38
C4_2285	2.32	5.12	4.76	2.97	6.27	6.56	20.23	18.49	13.15	9.23	6.65	8.45	6.86	1.39	3.88	5.67	8.43	5.74
C4_2260	0	0	0	3.65	0	0	0	0	0	4.29	0	4.46	0	0	0	1.98	0	1.86
C4_4432	24.37	11.64	23.84	14.21	5.53	10.6	8.64	14.66	19.43	1.72	8.06	4.45	4.89	3.15	5.49	3.86	2.21	3.67
C4_1174	132.33	108.27	118.08	91.76	126.6	108.97	59.37	63.59	50.09	198.12	190.15	150.18	152.27	198.14	134.2	122.5	68.17	138.35
C4_1443	0	0	0	0	0	0	5.15	0	0	4.82	0	0	0	0	0	0	0	0
C4_3139	113.29	152.47	138.49	148.48	154.27	143.84	283.26	257.37	247.48	383.89	252.66	281.13	119.86	112.57	123.2	468.43	762.07	495.51
C4_2579	24.67	23.63	24.49	17.31	34.22	15.63	66.94	45.6	44.62	61.19	47.73	53.12	35.78	25.94	19.07	29.66	28.6	30.68
C4_1942	13.36	1.41	9.92	8.94	2.64	12.58	332	340.19	346.16	60.32	62.89	66.18	34.69	27.79	33.93	14.89	19.23	18.32
C4_4258	108.75	119.17	111.91	67.12	82.14	79.59	58.79	57.76	58.23	34.28	30.82	39.88	99.73	90.91	68.27	62.43	61.82	55.39
C4_1520	43.79	34.46	33.82	20.13	28.41	37.33	28.3	32.88	28.68	42.08	32.22	33.13	46.12	58.62	49.68	58.46	36.68	56.22
C4_1218	36.99	40.04	38.8	32.35	25.98	30.17	25.37	24.12	20.91	21.71	16.78	23.09	40.19	39.02	31.65	38.76	31.28	32.18
C4_1433	1707.08	1644.47	1629.4	1218.2	896.53	1167.56	584.57	602.4	684.09	2594.28	2157.51	2376.86	1605.43	1639.84	1547.17	1478.68	1535.65	1223.24
C4_3658	48.8	51.42	48.79	36.61	37.64	37.93	452.3	403.14	410.68	15.45	13.26	16.46	36.07	43.03	30.88	22.66	22.57	21
C4_2304	82.68	97.31	84.49	52.92	63.85	64.39	82.25	95.96	90.63	170.19	134.84	145.76	127.99	157.89	120.89	112.76	111.13	112.23
C4_1769	57.21	54.09	51.23	37.35	57.65	47.9	104.4	76.62	75.39	134.96	137.38	106.01	47.7	61.26	51.47	103.58	105.55	118.64
C4_3155	78.81	88.84	83.4	76.3	108.81	89.97	148.89	131.5	118.9	99.36	86.94	77.23	133.91	160.14	125.72	81.63	51.61	95.02
C4_3073	10.56	20.61	21.55	19.64	24.11	16	71.83	63.9	44.38	29.14	16.57	22.86	56.15	46.17	42.86	23.8	26.51	28.7
C4_0480	22.51	21.76	27.24	27.62	26.42	35.1	99.79	91.3	79.59	219.16	141.33	142.77	40.03	40.39	46.06	149.54	295.84	161.11
C4_4463	17.19	38.63	29.3	19.71	15.45	17.33	503.26	701.61	1640.23	176.37	190.41	120.95	16.66	6.99	14.63	29.58	37.79	30.95
C4_2821	1.11	0.81	0.19	0.56	0.62	0.18	18.49	17.02	15.84	1.05	1.31	0.87	0.23	0.93	0.39	0.56	0.53	0.71
C4_1850	54.29	68.26	50.61	35.28	39.41	38.52	57.42	74.86	61.69	21.48	22.57	32.38	65.67	54.54	41	27.5	21.76	19.58
C4_3057	34.8	25.45	22.94	23.32	18.97	29.84	48.6	43.27	42.14	49.68	47.68	40.41	35.18	33.31	27.97	22.75	25.02	18.08
C4_1830	0	0	0	0	0	0	0	0	0	0	0	0	0	4.5	0	0	0	2.04
C4_3683	63.52	73.16	102.35	60.9	69.01	68.44	48.39	50.22	53.11	45.85	39.19	55.08	36.42	42.19	39.53	94.82	82.65	71.39
C4_1953	114.79	92.79	114.42	97.38	124.72	121.48	3810.96	4151.5	3974.68	956.03	705.1	1020.87	455.54	553.33	699.44	305.97	246.55	259.5
C4_0475	21.58	15.93	17.22	11.52	12.99	14.36	10.05	16.28	9.4	2.72	5.88	5.85	11.22	8.6	6.03	9.08	14.17	15.48
C4_2715	7.95	8.82	17.18	8.23	9.78	11.25	9.35	7.42	8.26	12.67	13.19	5.62	13.12	12.66	10.38	8.86	14.24	17.35
C4_2375	318.68	359.93	340.19	259.69	291.76	299.19	245.03	260.07	252.24	197.46	161.03	204.32	286.05	333.5	264.26	160.5	138.1	154.23
C4_0784	28.2	20.88	29.2	15.77	26.91	23.66	12.82	19.8	12.57	29.76	31.93	26.56	38.14	38.42	31.78	31.93	23.62	41.29
C4_2061	127.32	153.77	131.45	165.12	216.24	166.38	333.92	297.6	299.99	160.59	135.55	134.5	177.36	169.81	172.83	158.97	147.95	142.11
C4_2800	174.85	190.98	187.81	253.52	236.41	221.35	84.61	75.66	65.64	83.48	80.35	75.73	270.79	277.52	246.96	147.55	113	161.03
C4_2312	19.32	13.53	17	11.88	20.89	17.69	20.76	18.03	12.68	49.13	42.8	42.5	35.18	22.58	41.61	53.89	52.78	50.76
C4_4110	85.54	83.85	70.07	52.8	33.51	66.34	42.4	46.24	42.01	263.71	216.84	255.07	65.4	67.81	57.57	131.21	31.52	194.65
C4_0231	27.47	21.57	26.22	29.82	25.64	26.55	27.81	24.84	17.22	40.12	33.59	37.62	54.91	49.67	39.03	32.56	15.86	28.93
C4_2309	34	43.56	36.39	20.86	31.83	33.78	25.29	30.26	25.19	28.28	31.41	31.51	55.9	59.57	43.31	44	32.54	37.81
C4_3489	0	0	0	0	0	5.35	0	0	0	13.56	14.18	1.76	3.81	5.9	2.8	3.1	4.44	1.46
C4_4393	79.17	61.47	51.32	30.82	46.53	77.97	31.33	36.98	32.69	59.72	54.81	42.46	44.85	55.23	51.61	38.45	59.65	75.48
C4_0851	3.27	3.21	2.23	3.23	2.82	1.43	2.1	2.88	2.15	2.69	4.79	6.35	5.26	3.52	3.97	3.07	2.61	2.61
C4_0039	0	0	0	0	0	0	0	0	0	3.09	3.25	3.22	0	0	2.97	0	0	5.37
C4_0804	17.29	14.95	18.17	12.08	13.06	14.43	31.03	33.95	32.84	5.88	7.44	7.89	23.99	21.54	19.42	15.3	12.62	15.12
C4_1045	47.85	106.5	59.83	75.28	92.53	84.09	54.85	25.43	81.09	24.16	38.89	44.4	58.61	66.47	39.38	58.04	63.41	60.92
C4_0652	236.33	249.2	247.91	256.85	271.16	284.71	491.94	466.04	492.74	386.9	359.73	478.82	581.85	518.63	469.05	393.56	344.53	335.67
C4_0672	20.07	28.4	25.36	25.18	32.63	25.14	40.73	36.75	28.17	50.61	32.97	29.59	37.42	31.56	40.85	37.18	31.79	32.24
C4_1965	20.67	18.01	39.55	39.03	15.4	29.11	2727.42	2482.07	2607.87	54.76	70.85	108.22	97.52	84.66	138.91	15.54	13.96	20.84
C4_0374	3.39	2.97	2.08	1.36	2.52	2.25	20.84	15.59	17.1	3.78	3.67	2.08	5.76	6.9	5.88	3.79	3.2	3.86
C4_0035	17.36	22.15	16.89	17.06	22.59	20.01	8.78	15.88	16.24	21.42	20.43	20.31	22.23	30.57	23.95	19.84	18.97	23.95
C4_3285	7.06	2.45	7.23	1.73	6.35	5.19	12.76	9.6	10.86	5.88	7.06	5.15	7.09	7.23	3.56	9.26	7.7	3.86
C4_1702	208.28	191.97	205.2	155.26	169.05	180.07	195.37	206.66	176.96	101.33	98.16	114.94	193.92	213.05	155.04	127.19	106.17	140.07
C4_4429	87.03	103.92	91.55	69.37	65.48	71.1	56.1	50.65	50.24	47.15	52.49	52.4	74.06	69.11	63.32	54.58	54.32	62.02
C4_3675	48.4	61.83	49.91	61.19	75.77	57.59	332.38	221.21	210.04	8.63	6.23	11.03	48.15	52.27	57.22	21.04	6.88	18.51
C4_2096	0.44	1.46	2.25	0.86	2.43	0.43	4.23	3.04	0.86	0.9	2.81	3.26	4.18	5.4	2.66	1.6	1.53	1.92
C4_2264	96.72	101.84	91.5	112.83	114.61	84.29	133.98	138.92	115.34	94.38	100.53	97.65	146.43	138.21	130.79	85.6	100.49	102.46
C4_1234	15.3	11.59	16.91	7.54	12.05	10.29	20.58	17.15	18.27	53.2	41.41	38.13	35.22	39.31	25.09	28.67	25.27	26.76
C4_0854	0	0	0	0	3.07	0	0	0	0	0	0	0	2.48	0	1.37	0	1.45	0
C4_3210	29.53	36.16	31.03	36.8	55.83	35.55	435.22	365.56	324.29	39.73	39.4	22.95	50.9	37.37	48.41	16.56	17.22	16.44
C4_2776	3.21	3.97	3.3	0	3.47	0	3.02	14.92	0	7.16	3.74	7.43	5.44	4.75	4.51	4.92	7.82	7.71
C4_4396	2456.64	2569.51	2414.39	1787.86	1520.35	1736.22	2226.62	2120.02	2117.49	310.7	348.66	583.79	1461.08	1484.99	1306.67	778.96	784.36	712.45
C4_3963	142.93	148.03	146.32	104.66	97.72	98.26	226.98	194.1	163.68	85.15	50.43	70.56	99.67	118.9	94.96	97.53	89.61	89.79
C4_1528	93.16	98.78	94.19	68.75	81.85	75.89	89.86	75.77	75.12	102.67	77.09	69.96	73.02	75.49	67.59	60	53.04	59.59
C4_2805	4667.71	4386.84	4559.64	5091.98	3797.48	4957.74	3444.21	3394.22	2989.46	4493.03	3820.45	3969.66	4399.24	5520.37	4991.08	4522.26	4239.56	4782.18
C4_2373	30.67	40.13	51.14	45.02	40.1	55.3	82.94	57.03	60.8	57.27	51.9	78.58	106.29	127.76	79.41	53.35	55.38	49.66
C4_4602	57.09	44.23	43.27	32.41	37.92	42.25	52.77	47.33	35.72	103.88	75.36	64.05	47.56	62.51	44.62	48.61	43.32	49.2
C4_2368	6.86	11.68	5.62	9.86	13.15	8.51	7.48	6.77	9.89	15.84	10.18	6.75	7.59	5.29	7.96	7.05	4.75	10.72
C4_3354	36.43	27.86	48.47	23.72	21.88	32.5	4.59	6.04	6.68	12.9	14.77	30.7	26.48	23.35	30.72	37.45	18.16	29.17
C4_1219	211.36	202.78	231.5	119.36	122.38	144.19	29.03	30.84	26.95	20.68	18.51	30.31	68.78	97.41	54.59	56.53	64.03	74.31
BGI_novel_C47	25.23	27.88	27.2	22.6	20.25	23.48	16.23	17.22	12.06	17.86	16.29	16.39	26.12	30.42	24.86	17.38	16.01	15.63
C4_0352	21.22	14.67	23.68	17.22	29.02	25	49.4	41.73	28.07	25.47	24.84	23.87	34.69	28.53	23.23	30.05	15.55	23.38
C4_2479	4.91	2.69	3.21	3.58	4.48	3.11	1.52	2.68	2.67	1.25	1.56	2.32	2.92	4.13	2.83	3.31	1.48	4.45
C4_3839	5.37	4.83	7.58	5.17	9.33	4.84	14.93	18.11	14.67	5.14	6.32	7.89	12.01	12.06	7.83	4.95	3.82	5.16
C4_0111	31.34	26.41	38.04	33.9	59.53	37.24	185.87	201	176.57	75	62.6	30.15	26.81	22.74	17.21	54.79	30.67	72.98
C4_0524	11.49	11.77	10.94	10.93	21.7	14	46.15	34.94	27.03	35.43	29	23.36	20.52	19.32	14.42	18.26	16.65	19.73
C4_4544	5.51	5.62	6.22	8.51	3.9	4.21	3.93	3.32	3.67	5.22	1.95	1.94	7.49	5	5.22	1.66	3.35	4.25
C4_1335	759.84	962.93	902.94	938.13	1251.04	1017.66	750.76	626.74	606.43	1031.92	742.23	722.04	1018.33	1057.11	1033.59	984.27	838.13	979.52
C4_0820	88.64	94.01	90.67	75.28	94.48	85.01	55.7	44.62	32.05	80.87	53.2	66.83	76.3	104.3	82.32	78.62	79.91	74.23
C4_1213	3.24	5.72	6.61	5.82	7	4.52	21.25	12.24	18.22	18.82	9.82	10.97	15.92	7.4	14.22	7.45	3.04	5.04
C4_0506	80.07	92.53	92.92	94.13	93.17	70.99	15.98	10.95	12.06	18.12	21.42	43.86	29.36	21.46	16.86	34.39	17.13	36.11
C4_3037	11.88	14.15	15.79	15.31	12.5	11.74	22.06	19.49	19.4	28.97	25.11	29.96	17.8	22.42	15.27	19.58	19.3	22.6
C4_3144	63.18	67.49	70.66	49.18	101.49	77.76	218.66	215.95	193.85	744.24	374.27	370.88	143.19	137.51	139.96	614.04	856.99	686.24
BGI_novel_C70	44.54	45.6	45.63	34.05	29.82	35.05	22.04	21.03	18.12	18.66	14.37	19.9	28.9	32.75	23.85	24.58	24.51	26.56
C4_2857	0	0	0	0	0	0	0	0	0	0	0	0	5.63	0	11.85	0	0	0
C4_2837	248.63	249	257.54	176.5	124.25	172.11	26.73	25.54	32.52	61.43	50.32	48.95	172.7	170.37	142.06	114.61	100.7	135.26
C4_2692	191.93	193.8	188.86	118.6	187.48	189.18	71	87.88	61.82	606.48	507.45	426.02	307.92	384.65	309.25	309.2	202.36	350.08
C4_0110	108.21	127	125.33	103.93	169.47	128.83	234.81	225.16	237.3	91.9	81.09	71.19	85.81	70.95	72.47	126.44	121.5	156.93
C4_3387	59.29	61.74	42.71	51.52	34.08	37.28	64.69	55.64	64.16	167.1	160.42	123.22	74.22	52.17	59.34	50.97	42.16	45.25
C4_2679	50.96	57.72	59.47	44.55	52.73	46.07	90.49	101.59	84.23	26.3	28.8	29.27	58.93	52.04	52.47	46.84	40.6	42.8
C4_2376	18.38	24.82	48.36	36.67	50.26	32.9	9.03	51.24	8.21	124.98	124.59	130.36	167.24	297.54	327.55	151.76	67.76	100.22
C4_3681	49.83	34.18	52.29	17.82	31	31.07	38.05	35.94	41.31	20.7	16.56	20.09	25.16	25.52	30.71	41.21	34.28	39.01
C4_1365	35.37	40.61	34.73	33.89	54.02	34.11	39.7	37.88	28.28	58.44	44.62	59.81	42	57.02	38.03	37.71	29.37	37.13
C4_0722	168.74	226.84	221.87	219.5	320.44	221.9	461.46	444.28	500.54	102.53	96.29	89.66	164.03	147.68	132.18	125.71	119.32	153.71
C4_4670	3584.83	2767.45	3246.13	1992.22	1533.69	2024.18	2314.92	2065.14	2074.54	2270.14	2071.65	2265.42	1712.46	1564.24	1464.6	2888.34	3069.9	2980.04
C4_2527	0	0	0	0	0	0	0	0	0	3.92	8.27	0	0	8.46	11.9	0	0	0
C4_4701	7.62	3.09	0	4.4	2.75	0	7.16	7.12	4.68	0	6.51	9.7	3.41	2.65	11.35	2.84	1.36	5.36
C4_2336	21.55	18.39	14.5	10.45	13.75	12.68	9.24	8.91	3.88	18.32	13.29	13.21	32.56	40.87	29.31	28.21	17.97	18.46
C4_0248	0	1.07	0	0.64	1.08	0	0.62	0.32	1.28	0.35	0.36	1.07	1.18	0.68	1.11	0	0	0.59
C4_4264	7.97	9.07	9.33	10.5	27.89	10.72	14.89	11.07	8.48	39.7	96.46	92.04	9.61	9.6	10.88	124.25	167.95	277.79
C4_3952	54.23	67.65	57.73	39.74	54.87	55.36	45.44	45.88	41.17	24.07	30.03	39.05	58.32	65.31	51.08	37.85	33.38	35.04
C4_1604	27.45	29.96	38.92	19.93	27.13	23.63	34.59	37.61	32.45	13.08	13.16	18.04	25.96	23.15	23.93	12.41	14.45	18.94
C4_0961	41.74	43.26	36.22	47.9	42.72	51.56	232.74	190.59	140.5	135.39	124.38	128.42	66.51	56.55	60.3	99.89	132.93	95.84
C4_4236	3.22	2.67	3.3	1.59	2.23	3.56	4.66	3.19	3.97	5.03	6.1	4.33	3.86	3.6	1.64	3.72	4.63	6.42
C4_0726	9.17	0	12.7	0.03	25.23	13.66	16.91	25.96	31.08	33.63	0.47	120.96	2.77	3.75	0.01	26.96	54.05	20.27
C4_0237	41.74	47.06	45.31	30.59	23.09	27.86	66.82	54.21	57.05	18.24	17.44	26.8	46.62	35.99	28	31.42	38.06	25.91
C4_1470	1.74	0	3.56	3.29	0	0.83	6.61	3.37	0.84	0.77	3.21	2.39	0	0	0	0	0.66	1.31
C4_1971	2.13	0	2.18	1.87	2.3	1.97	35.95	29.98	41.51	1.4	4.38	2.9	2.97	0	2.2	2.54	7.28	2.4
C4_2109	547.32	711.61	758.22	3239.6	424.33	553.21	242	205.88	185.76	400.93	374.23	451.15	314.5	107.38	142.33	313.29	161.92	318.56
C4_0489	143.05	197.42	149.47	182.13	288.59	192.07	129.94	114.91	101.91	380.65	275.66	207.46	261.95	271.76	275.05	294.52	220.99	286.01
C4_4031	1.61	1.54	1.24	1.01	1.57	2.4	1.37	1.41	1.6	2.26	1.65	1.64	2.01	1.86	1.99	1.4	1.15	1.92
C4_4005	13.06	7.41	9.17	4.64	7.14	10.16	9.31	12.67	9.45	15.41	10.7	9.12	9.94	13.05	7.63	5.26	5.02	4.39
C4_3676	9.7	7.33	11.55	7.66	20.32	13.94	99.09	61.14	50.71	5.83	5.31	3.02	6.27	9.83	11.59	6.52	0.62	4.98
C4_0258	42.94	44.55	37.93	26.78	25.46	25.15	25.95	20	22.31	42.78	42.86	40.47	31.39	25.81	19.84	33.81	31.18	34.41
C4_3695	2061.85	1760.97	1981.9	1698.11	1703.98	2028.07	525.5	589.43	568.29	3407.03	2819.49	2652.61	2315.85	2386.68	1833.98	2349.51	2498.61	1801.65
C4_4132	27.17	28.45	30.34	21.75	24.77	31.63	29.97	27	24.47	25.18	24.65	24.12	27.44	32.43	24.12	24.98	21.99	21.43
C4_0310	117.15	111.25	108.44	69.55	77.09	95.61	79.25	77.33	78.07	37.25	35.47	51.76	104.31	103.61	87.88	72.33	70.4	69.89
C4_0449	3.42	4.26	0	2.9	3.7	0	3.23	0	0	3.72	11.67	11.58	2.86	3.32	1.58	5.12	6.5	19.24
BGI_novel_C62	11.59	13.5	11.2	13.47	15.83	11.77	18.25	16.47	13.44	17.36	16.95	12.46	16.91	23.3	15.03	15.4	10.52	12.36
C4_0514	0.45	2.48	1.16	0.68	2.27	1.13	0.66	1.36	1.13	1.52	0.26	1.05	0.84	1.13	2.39	1.34	1.07	1.07
C4_3415	2.4	2.1	2.46	2.64	1.6	4.53	4.19	3.12	2.63	3.46	2.21	1.65	4.9	4.93	2.69	4	2.03	1.81
C4_3632	94.7	79.93	84.23	61.87	104.6	92.03	69.89	89.46	62.98	134.16	122.69	134.09	108.77	125.76	109.36	166.11	129.86	161.4
C4_2610	12.95	14.87	15.63	3.44	4.49	8.84	1.39	1.43	2.57	0.63	2.61	3.24	5.12	5.26	7.4	6.66	7.43	8.26
C4_0009	79.23	135.37	134.78	177.52	301.48	224.9	892.5	770.82	871.73	405.81	369.69	207.09	26.86	16.45	34.91	230.55	283.24	317.64
C4_4562	8.68	12.19	7.02	4.93	11.13	7.16	6.6	7.67	4.49	14.44	14.06	7.71	12.73	13.07	16.22	16.16	11.88	16.67
C4_2608	16.76	14.32	17.17	9.03	8.03	12.75	6.25	3.4	4.51	1.6	3.74	1.65	7.34	9.2	5.7	14.2	13.24	10.55
C4_4574	35.68	44.29	37.46	32.98	24.35	27.37	25.09	24.67	27.42	26.94	21.5	25.91	32.66	29.11	30.38	24.71	19.91	27.97
C4_1143	65.36	52.96	59.92	41.33	69.71	49.68	80.02	101.7	83.64	47.77	51.76	49.39	84.09	76.91	72.24	53.56	39.15	50.16
C4_4070	48.85	45.84	41.93	28.15	24.43	39.11	5.76	4.1	4.28	29.47	25.14	25.47	65.74	70.06	59.45	45.61	45.57	37.56
C4_2680	316.48	354.53	406.39	329.19	445.59	462.6	1405.23	1567.06	1516.87	558.05	441.91	562.68	601.91	507.64	573.41	533.49	454.45	512.54
C4_2199	3.84	6.08	4.71	8.78	3.36	9.59	36.57	38.09	34.93	11.93	6.58	10.9	12.01	12.38	15.94	3.14	7.8	3
C4_2344	5111.66	4483.01	4422.04	4254.51	3573.58	4289.22	983.13	1402.43	1401.36	3948.4	3470.45	3439.67	6851.77	9717.91	8629.35	5933.42	4896.09	5677.25
C4_0177	53.14	62.54	64.14	48.92	40.98	44.55	38.05	40.51	43.77	18.09	15.17	19.76	55.66	51.12	42.9	27.3	26.52	22.7
C4_4177	1.59	1.74	1.08	1.06	5.59	1.84	4.61	5.54	2.36	9.29	7.85	4.5	4.07	3.54	3.87	4.63	3.94	4.69
C4_4422	30.28	13.91	36.07	25.62	20	25.01	12.62	1.59	3.15	139.86	142.17	151.23	16.43	25.78	16.49	28.38	29.15	31.03
C4_1363	0	3.28	0	2.32	0	2.46	0	5.01	0	3.22	0	6.69	0	1.38	1.31	1.47	0	1.39
C4_0345	660.26	730.18	699.69	565.68	624.66	624.31	424.38	457.61	390.31	413.37	386.25	371.57	402.63	427.04	389.24	519.76	486.05	573.08
C4_3193	12.2	15.91	13.66	8.65	6.56	9.51	6.48	8.92	7.45	6.55	4.73	6.4	8.9	11.42	6.57	8.2	7.53	7.11
C4_1196	4.29	2.24	1.89	2.47	3.2	1.43	3.18	3.07	1.43	2.99	1.92	2.14	2.94	2.19	2.75	4.07	4.09	2.93
C4_0928	0.79	0.58	2.44	2.64	2.94	1.57	2.56	1.32	3.15	6.68	9.97	9.61	2.28	4.85	4.43	7.72	3.94	4.44
C4_1274	4.32	7.18	4.86	2.54	3.82	3.39	2.08	3.84	1.28	1.78	0.92	1.38	6.43	7.68	6.39	1.18	1.89	0.38
C4_0289	54.49	62.34	63.02	52.69	62.56	60.67	54.98	56.31	41.91	75.7	83.17	91.84	90.35	94.6	69.43	86.28	68.02	86.44
C4_0200	1716.12	1700.64	1562.4	1462.44	1323.75	1312.72	2094.32	2230.51	2263.9	389.74	502.45	941.27	1765.03	1583.18	1519.27	838.29	734.91	791.08
C4_3244	31.52	29.15	25.53	26.46	41.91	31.42	60.89	48.39	49.62	73.87	51.5	52.79	34.51	40.34	35.78	61.13	35.78	56.96
C4_2460	2133.8	2190.4	2145.96	1472.02	1281.54	1533.32	694.98	654.36	673.15	255.11	272.27	403.55	1137.81	1302.72	983.56	637.95	552.97	595.24
C4_1436	20.78	22.54	23.36	15.85	9.86	13.6	5.42	3.73	5.23	7.62	9.14	10.59	7.96	7.04	7.14	5.73	5.43	5.34
C4_4238	0.32	1.06	2.3	0.96	1.43	0.95	1.55	2.56	4.14	1.72	2.15	2.14	0.98	1.12	2.21	0.61	1.46	1.47
C4_1010	1.79	1.98	1.83	0.71	3.58	3.53	4.84	5.33	4.6	2.65	2.37	3.53	4.55	3.48	2.69	2.36	0.64	1.29
C4_2580	95.85	101.6	107.74	68.52	84.4	92.75	106.79	124.15	109.24	68.01	65.86	60.92	113.52	109.99	99.08	72.89	62.24	72.33
C4_0685	57.17	57.68	43.72	29.63	46.5	35.64	42.58	38.17	28.77	24.01	17.04	24.84	47.1	57.9	41.5	30.15	19.05	26.05
C4_2505	43.07	54.66	51.86	36.59	37.52	39.45	60.37	60.72	46.97	55.29	46.05	52.99	69.87	77.19	64.36	41.34	39.99	35.13
C4_3340	0	0	0	0	0	0	0	0	0	0	0	0	0	4.43	0	0	0	0
C4_2911	323.07	350.15	338.41	470.38	391.63	394.59	140.78	138.51	124.59	214.8	193.46	169.92	464.04	449.97	477.22	265.61	198.35	276.93
C4_0819	18.52	15.33	28.35	20.13	20.15	20.48	8.75	6.92	13.77	13.01	8.13	15.27	26.37	23.53	31.46	12.46	15.61	23.73
C4_3326	188.15	224.37	207.95	155.89	130.11	149.64	136.67	126.21	131.82	41.44	49.32	49.03	118.69	133.96	103.6	90.36	82.52	96.24
C4_2043	5.82	1.84	4.68	4.09	2.3	4.49	6.01	2.47	2.87	5.59	12.98	4.45	5.96	3.71	2.25	3.06	5.12	2.57
C4_2819	2.88	1.72	1.61	0.78	2.04	3.12	104.77	82.79	84.77	4.32	1.2	3.27	0.97	1.48	1.46	2.29	0.97	1.71
C4_4193	20.76	15.06	20.53	25.72	18.38	14.23	15.99	13.73	9.76	10.75	12.51	12.43	21.7	16.23	19.31	14.68	8.09	16.18
C4_1654	22.07	31.07	25.94	30.19	38	20.98	37.06	32.85	36.21	31.31	29.24	31.72	21.1	25.82	23.27	30.3	26.54	35.6
C4_2880	129.91	131.99	148.36	144.23	164.32	151.27	65.64	67.8	55.06	108.93	108.53	112.12	168.35	192.22	155.58	110.25	90.86	119.39
C4_4063	13.95	10.57	13.87	13.58	16.29	13.46	32.53	32.66	34.65	21.66	17.52	21.15	26.34	21.1	21.82	9.58	7.53	10.02
C4_1402	13.49	8.68	17.13	20.4	12.97	16.04	1386.8	1185.07	1291.53	107.59	142.03	136.87	307.41	221.56	349.7	22.34	29.88	31.94
C4_0001	41.95	40.97	42.04	31.42	45.58	39.51	64.34	71.79	64.08	113.42	102.1	110.17	63.01	67.85	64.22	79.21	42.73	80.61
C4_0328	6.2	5.49	5.93	5.29	5.04	5.68	9.96	7.78	7.74	3.85	2.67	2.66	7.17	5.39	5.59	2.28	1.82	3.65
C4_1013	2.85	2.36	1.46	2.47	2.77	1.41	2.07	5.66	3.52	6.8	5.5	5.47	4.96	4.7	2.19	2.35	1.6	3.21
C4_3903	17.72	19.55	16.06	17.91	24.23	13.12	18.78	14.91	15.18	9.44	9.82	7.89	26.89	28.68	16.61	11.6	10.17	13.91
C4_2480	13.34	14.28	20.17	15.16	27.46	9.58	6.67	9.67	11.89	18.08	15.88	19.87	33.88	20.07	28.76	19.14	11.55	14.93
C4_1937	6.53	5.55	4.17	8.51	4.46	2.35	370.89	333.33	393.17	24.22	31.35	38.75	30.51	31.69	22.2	10.51	12.55	8.15
C4_2870	67.37	74.79	65.73	57.09	69.23	55.22	158.71	156.33	151.35	33.94	32.95	49.38	112.8	98.77	95.8	60.64	52.03	47.8
C4_1979	12.37	8.42	12.64	11.72	3.61	9.48	3.14	2.4	1.59	7.4	2.31	6.13	12.77	13.16	11.28	17.22	14.55	10.11
BGI_novel_C46	4.77	4.73	6.52	4.1	2.28	4.61	9.27	6.14	5.88	1.27	1.84	1.71	3.39	5.17	3.04	2.92	1.93	3.66
C4_3116	6.99	6.23	6.35	5.35	4.49	4.36	7.71	7.27	7.81	4.83	4.74	3.6	6.34	7.07	6.21	6.5	6.56	8.19
C4_4421	139.39	134.57	143.17	118.19	116.48	129.6	97.12	78.55	68.18	294.8	226.29	269.01	113.9	118.39	107.3	142.98	121.65	102.24
C4_4578	18.83	17.57	21.51	12.89	10.75	13.43	8.73	9.86	7.47	11.04	12.48	14.64	15.6	16.62	10.43	13.59	14.83	14.48
C4_2409	12.08	6.56	6.88	10.42	2.9	8.61	18.91	33.82	29.62	13.69	18.51	15.04	20.18	7.6	9.86	8.09	8.41	4.16
C4_1872	18.38	17.98	19.81	13.57	20.07	16.81	27.98	32.57	27.44	10.9	8.88	13.4	23.56	26.03	20.12	22.94	19.05	24.16
C4_2256	5.87	20.14	15.97	8.24	9.59	16.73	7.41	1.88	5.62	15.9	10.46	14.73	21.07	26.21	18.34	13.52	19.36	17.17
C4_1240	20.33	11.07	19.65	6.96	18.61	18.23	16.17	13.36	11.24	15.15	18.58	17.54	18.74	15.12	22.3	18.42	13	22.11
C4_1267	6.92	8.69	3.92	6.58	5.05	6.64	13.16	9.71	13.38	11.93	7.31	9.44	19.3	21.29	13.52	6.91	13.79	7.19
C4_0391	10.7	2.46	12.01	2.98	15.12	9.11	12.13	7.19	9.19	15.15	17.65	10.15	7.38	14.47	17.2	24.03	13	20.59
C4_0703	0	0	0	0	0	0	0	0	0	0	0	0	5.03	0	0	0	0	0
C4_2787	17.53	26.81	29.88	19.79	21.88	27.23	49.24	55.59	30.81	40.92	31.95	27.64	34.44	33.81	26.28	53.72	33.9	53.79
C4_2507	36.97	27.86	31.81	29.28	33.63	39.59	49.22	56.71	43.47	167.91	186.33	150.82	105.14	91.19	82.14	165.61	103	178.24
C4_4614	11.18	7.91	16.86	11.39	10.37	12	4.51	9.81	13.79	32.01	26.19	22.48	18.01	32.08	17.25	22.43	12.18	22.43
C4_0647	159.79	172.05	170.25	177.55	243.3	198.84	207.19	207.9	159.05	676.37	549.93	447.77	351.37	312.69	341.47	305.32	227.36	323.56
C4_2092	0.38	0.62	0.39	0.57	0.85	0.76	0.74	0.57	0	0.21	1.34	0.44	0.47	0.81	0.27	0.57	0.36	0.55
C4_1486	1.84	2.17	1.57	1.39	1.89	3.06	0.9	1.08	1.99	1.59	1.83	1.28	0	0	0	1.87	1.49	1.35
C4_3159	68.13	52.97	60.6	49.03	46.03	49.96	23.78	17.01	12.83	24.74	28.68	36.16	33.62	32.46	23.82	22.16	13	22.48
C4_0806	28.02	36.39	23.31	13.78	6.1	15.18	0	0	0	249.72	222.99	180.09	111.87	131.69	92.52	119.5	65.61	115.66
C4_2172	1.86	6.27	5.72	3	4.1	5.42	8.92	11.56	7.87	1.79	6.21	5.56	6.78	9.45	10.05	6.92	4.58	6.11
C4_0268	1.59	1.87	3.24	0	0	8.87	4.47	6.01	4.47	2.32	7.27	4.82	3.14	4.56	6.13	11.56	3.01	16.94
C4_1642	72.17	73.31	74.73	51.01	56.51	63.37	54.52	40.34	48.39	55.18	51.27	40.41	67.33	76.86	55.15	49.28	40.43	47.77
C4_4375	1.01	0.22	0.21	0.61	0.9	0	0.98	1.01	1.81	1.13	1.18	0.7	0.5	0.29	0.43	1.2	0.19	1.16
C4_4265	18.1	20.96	14.39	15.82	21.17	18.83	32.92	28.89	26.6	27.92	30.09	21.22	22.67	23.13	20.05	17	16.83	22.9
C4_2859	369.99	275.94	288.87	261.16	230.05	286.38	1011.95	1050.29	907.2	2765.44	2376.05	1939.36	1080.76	1188.82	1056.12	1357.96	1773.33	831.61
C4_2867	378.97	351.12	371.66	230.13	304.87	291.6	208.11	227.67	204.36	218	204.57	231.22	325.87	427.18	357.92	331.23	283.73	325.76
C4_1532	286.62	248.47	275.24	187.05	222.36	248.76	376.16	374.8	332.05	347.6	305.51	270.75	247.94	266.28	219.07	295.13	252.38	315.21
C4_3503	31.71	27.87	28.11	17.55	31.08	22.99	38.37	35.43	27.75	23.71	24.9	30.26	42.48	49.04	39.45	33.81	29.88	38.23
C4_1195	10.9	29.8	46.12	43.17	23.91	48.68	10.8	0	0	54.62	26.86	72.24	81.47	143.29	127.16	62.02	36.05	34.94
C4_1790	45.36	42.73	44.68	32.19	24.42	37.58	33.31	32.8	32.95	32.81	34.13	30.6	34.33	38.27	26.52	38.78	25.9	37.21
C4_1002	4.16	6.25	2.83	1.99	6.85	1.34	0	1.35	4.71	0.65	1.35	1.34	1.18	3.62	2.21	2.9	1.11	2.77
C4_3105	88.39	103.38	101.05	72.45	63.33	74.32	132.79	122.13	85.11	35.39	43.03	44.98	47.71	63.79	41.7	48.13	48.91	51.2
C4_4228	20.77	21.42	19.46	14.48	17.89	16.97	6.1	6.46	4.95	8.69	6.68	7.42	15.47	14.24	14.72	13.18	11.01	12.35
C4_3939	44.08	32.3	39.08	31.18	43.24	35.61	41.55	46.68	34.86	25.96	27.02	23.02	48.77	46.73	39.88	26.39	26.02	27.25
C4_2196	2.94	2.59	2.71	2.64	3.93	2.62	2.28	6.16	0.88	4.47	1.66	3.63	3.79	2.89	4.29	3.4	2.71	3.26
C4_1243	104.7	68.04	97.26	124.91	123.4	112.75	107.03	114.63	108.2	62.6	57.18	50.04	118.75	111.76	112.05	123.06	76.73	167.95
BGI_novel_C64	9.36	6.76	6.95	5.77	4.67	6.38	4.69	1.93	2.88	3.47	2.52	2.51	6.29	12.84	5.69	4.3	5.73	2.95
C4_0611	350.99	312.83	325.63	295.98	201.19	240.43	415.29	371.61	314.27	1015.61	1119.2	1189.44	268.16	240.56	255.48	318.28	282.56	306.76
C4_2119	0.94	0	1.93	0.93	0.35	0.93	5.15	7.17	4.97	0.34	0.7	0.7	2.29	2.19	0.87	0.6	0.57	0.86
C4_1895	92.06	83.51	75.21	75.64	90.16	93.48	84.14	79.95	70.06	84.61	73.11	70.38	115.02	123.25	113.65	115.06	71.64	110.6
C4_3123	96.36	85.49	82.7	76.71	126.96	87.92	92.02	92.81	72.6	57.81	55.33	48.59	104.34	118.57	106.49	51.49	51.4	68.19
C4_0810	5.36	0	0	0	0	4.85	0	4.98	9.68	0	0	0	2.01	0	0	2.24	0	0
C4_4631	232.23	292.27	272.78	162.53	121.4	194.55	101.33	158	153.36	26.38	15.14	44.22	155.41	159.98	129.09	60.67	29	46.1
C4_3775	7.87	8.38	6.88	6.75	6.48	7.29	11.28	12.43	10.58	28.55	30.83	25	15.56	12.1	9.54	16.34	22.12	15.72
C4_3810	11.41	5	8.73	7.77	12.35	10.67	4.02	10.84	10.76	10.83	7.91	10.1	13.66	10.02	12.06	7.82	3.73	10.21
C4_1171	6.35	6.97	9.17	2.36	8.67	4.68	4.57	3.06	4.22	4.19	1.63	3.79	6.43	4.51	4.14	8.8	5.32	7.12
C4_4537	22.38	16.91	17.69	13.98	15.64	18.33	19.18	17.82	16.47	26.12	23.23	20.97	27.67	17.64	25.14	21.34	15.74	20.18
C4_3343	54.3	55.98	54.99	47.1	68.79	53.57	123.95	127.68	115.71	76.38	62.96	73.68	114.16	99.49	83.53	44.99	43.46	52.11
C4_2185	0	0	0	0	1.72	0	1.49	0	2.98	1.16	0	0	1.57	0	1.75	0	0	0
C4_3667	3.41	1.53	4.18	0.65	2.24	0.66	4.55	2	2.65	7.05	3.34	3.31	5.8	0.89	2.61	0.57	1.09	0.55
C4_1795	9530.59	10548.4	10780.8	8450.54	10469.4	10207.6	1310.72	1435.78	1210.71	521.88	409.28	434.13	3978.61	5097.26	4054.51	3199.15	2614.88	4057.01
C4_1423	9.8	13.2	11.93	16.16	11.14	17.74	1239.35	999.42	1099.36	23.51	21.97	37.94	39.23	48.43	63.65	6.19	7.98	7.68
C4_1954	3.11	1.92	4.79	11.93	10.09	4.26	283.91	247.35	224.67	144.1	121.28	136.85	83.73	68.78	82.17	45.9	26.85	48.46
C4_4008	0	0	4.58	1.96	0	0	0	0	0	2.88	0	7.48	3.09	7.19	9.15	3.94	0	3.72
C4_3274	3.62	1.81	2.02	0.65	0.37	2.28	23.56	12.44	10.11	3.53	1.83	1.46	2	3.21	4.31	2.81	5.98	5.1
C4_4324	169.74	167.65	172.95	93.02	70.77	114.83	57.79	59.11	50.44	35.34	26.94	46.32	105.51	132.52	89.93	81.33	73.31	76.82
C4_3122	122.51	134.78	122.41	82.08	99.95	102.47	74.84	56.23	45.62	92.96	87.13	83.94	104.08	140.49	108.94	102.66	93.55	107.09
C4_4547	2.5	4.73	4.26	1.58	1.82	1.6	3.17	2.42	2.41	2.24	4.66	3.86	2.76	4.25	5.18	1.34	3.19	2.55
C4_3258	23.44	15.36	26.16	29.96	29.93	13.76	39.94	45.97	37.56	43.38	59.91	53.7	33.7	31.14	40.76	26.72	14.56	24.05
C4_1082	3.01	7.44	0	2.58	9.78	8.26	5.67	5.61	0	22.44	34.29	30.46	14.28	9.06	20.08	9.48	4.52	2.97
C4_3114	10.89	13.63	13.39	12.21	16.53	13.6	22.8	20.19	16.15	6.52	6.39	7.93	17.99	19.12	12.15	7.49	9.44	8.82
C4_1560	5.4	4.6	2.55	2.86	4.14	2.45	4.01	1.65	1.64	1.72	2.24	2.22	4.72	5.13	3.93	3.44	2.19	1.47
C4_2052	0	0	0	0	5.59	0	0	0	0	0	0	0	1.94	4.5	2.12	0	0	2.04
C4_1927	33.56	22.3	29.14	14.6	11.76	15.04	58.79	53.49	53.52	11.87	7.71	15.64	11.33	7.44	11.7	33.12	28.65	36.33
C4_0296	89.93	85.4	88.04	73.53	73.99	73.07	48.86	57.82	45.57	30.52	29.2	29.53	60.44	61.85	48.75	44.26	38.53	53.69
C4_2408	0	0	0	0	0.85	0	0	0	0.75	0.71	0	0.73	0	0	0.49	0	0.6	0
C4_4068	3.56	2.36	3.65	2.47	4.35	5.62	5.85	2.12	2.82	6.04	5.89	8.2	10.13	9.15	6.58	4.02	3.85	7.07
C4_0062	1.79	3.27	1.83	4.15	2.98	3.83	4.61	3.56	5.02	3.23	3.36	3.67	4.92	3.34	4.75	2.29	3.28	4.12
C4_0224	78.44	49.3	67.59	36.28	37.77	54.8	155.41	149.13	148.49	96.63	91.42	92.77	32.79	31.17	36.44	183.74	202.15	187.7
C4_1716	56.85	52.67	49.75	31.4	27.6	33.6	33.53	35.27	31.21	49.94	48.27	49.11	61.6	70.31	54.99	46.38	45.27	48.45
C4_2255	0	0	0	0	7.35	6.07	0	0	0	5.5	0	2.86	2.37	13.68	10.29	10.26	7.32	4.77
C4_3478	173.15	207.77	178.97	154.81	174.96	183.87	256.48	200.93	182.53	115.69	89.95	97.51	140.39	159.72	105.99	113.77	127.28	113.24
C4_0015	9.54	11.1	9.79	5.78	9.29	7.93	11.76	11.65	8.03	7.61	6.02	5.87	12.26	9.49	5.45	7.71	5.94	8.87
C4_1875	31.15	26.94	27.52	19.56	23.75	25.09	43.34	37.06	36.3	40.5	33.71	35.05	47.74	49.08	41.33	34.76	37.99	33.52
C4_0551	67.47	21.4	30.52	59.85	18.31	30.62	220.35	297.47	420.81	924.22	899.58	687.73	477.72	355.86	608.51	217.11	195.64	272.22
C4_4413	2.64	11.02	6.29	2.49	0.96	3.36	3.34	1.7	1.69	3.1	5.66	1.61	3.37	5.01	3.79	0.7	2.66	0.66
C4_3537	52.98	41.22	45.1	28.81	51.33	49.55	64.88	72.19	67.02	59.25	53.37	60.97	66.88	74.36	53.61	79.84	59.06	72.79
C4_4199	72.22	77	67.93	69.6	91.22	74.79	128.02	112.35	118.57	130.72	125.24	118.29	88.68	84.8	86.8	92.72	85.03	105.8
C4_2069	7.83	8.77	6.16	6.4	8.62	4.67	6.92	8.26	2.94	6.99	8.48	9.04	11.1	6.39	10.95	3.64	6.95	5.46
C4_0788	147.94	156.35	142.01	130.79	115.3	127.87	86.47	73.24	70.97	48.75	43.73	62.66	121.72	137.64	139.89	104.69	103.19	94.79
C4_2084	146.43	175.3	143.89	126.1	171.83	184.22	331.53	360.04	407.58	177.01	125.61	207.29	312.61	297.96	322.8	133.2	95.56	100.49
C4_3865	15.61	16.64	17.82	10.41	11.78	15.18	24.86	22.69	24.93	16.77	17.67	16.42	32.73	28.9	23.11	13.27	13.06	14.81
C4_2391	19.23	39.74	16.49	19.1	17.34	20.47	18.13	14.92	17.59	34.01	22.46	24.16	27.22	26.91	7.51	21.34	23.45	21.6
C4_1419	2.92	0	0	0	0	0.12	120.48	48.21	8.13	11.89	0	0	0	12.26	21.96	0.22	0	0
BGI_novel_C16	21.19	20.89	21.86	47.96	40.02	36.61	3814.39	4036.01	4514.42	155.13	148.38	161.49	296.29	268.68	351.04	22.73	19.33	26.8
C4_4460	28.79	39.55	30.9	24.41	27.53	21.73	98.22	80.73	149.41	42.09	34.83	29.52	24.69	23.33	25.42	17.27	21.24	20.61
C4_3991	0	0	0	0	1.27	0	0	0	0.56	0	0	0	0.67	0.38	0.38	0.5	0	0
C4_1916	171.94	185.34	155.27	210.54	224.44	192.53	245.26	206.32	204.19	298.37	245.31	239.24	392.69	363.97	351.01	284.54	180.86	184.1
C4_0922	23.81	32.77	30.18	31.46	43.21	30.05	38.81	53.34	45.34	13.84	9.83	9.77	45.7	40.97	40.46	20.66	13.17	17.52
C4_3011	230.67	240.97	233.93	230.22	277.92	319.96	264.41	234.17	216.06	2047.19	1650.91	1533.55	385.69	472.45	546.16	994	837.09	837.31
C4_1658	123.24	120.79	131.69	113.77	94.67	127.18	88.81	67.89	79.65	235.07	179.12	176.03	183.71	167.81	130.26	184.33	185.69	203.6
C4_3677	49.14	59.58	56.05	52	75.84	57.12	273.07	180.15	187.7	7.25	7.51	12.08	42.82	42.4	42.03	27.17	5.96	23.52
C4_1517	33.05	35.69	24.91	26.39	45.35	35.49	53.88	59.74	50.41	83.04	61.16	57.28	60.37	54.04	52.59	33.75	36.1	45.77
C4_0335	3.76	4.36	1.28	2.3	5.43	3.53	16.51	5.98	2.38	3.97	7.25	6.17	1.29	1.5	2.9	6.26	3.42	2.55
C4_0155	42.84	46.41	47.96	25.7	31.65	25.09	25.55	27.83	23.81	20.93	17.36	21.2	33.28	29.63	27.66	21.68	18.23	21.01
C4_4268	3.82	3.02	3.05	1.71	1.66	1.9	4.13	3.19	2.75	1.67	2.23	1.23	1.59	1.82	1.35	1.9	1.21	1.21
C4_1181	45.23	46.57	46.38	34.67	35.58	36.56	48.84	40.81	38.66	30.64	26.97	28.43	42.4	46.38	38.04	30.9	31.76	33.05
C4_1347	223.41	293.32	250.14	249.19	381.49	339.3	408.43	425.11	357.87	276.37	244.69	250.14	539.25	569.87	476.17	220.03	171.71	207.58
C4_0451	61.71	74.13	68.38	59.81	64.21	49.42	148.92	145.26	121.15	25.68	26.74	34.66	28.47	29.33	18.67	33.85	53.27	34.76
C4_2051	14.83	16.49	15.82	23.61	34.19	16.31	38.2	41.17	30.12	21.52	21.84	19.44	36.39	33.92	34.42	18.1	18.17	19.27
C4_0348	27.03	36.51	30.53	20.75	38.48	35.04	39.4	36.5	25.87	53.53	35.62	32.55	46.73	47.75	36.87	29.03	27.27	35.29
C4_3565	65.63	89.02	81.66	80.76	113.57	90.09	25.2	25.83	22.63	53.22	41.27	49.66	108.06	102.02	95.29	81.34	63.52	64.05
C4_0915	8.87	7.59	8.09	5.17	5.7	7.41	771.67	721.66	626.24	9.39	5.61	9.34	6.37	5.88	6.21	18.32	14.56	15.14
C4_4405	0	0	0	0	0	0	0	4.98	0	4.82	0	2.51	2.01	0	4.37	4.48	4.26	0
C4_0321	38.21	42.85	36.93	32.49	35.18	33.7	94.72	87.91	85.4	51.29	38.19	41.16	70.11	54.93	53.2	58.19	45.47	51.98
C4_4528	75.1	67.76	74.94	54.87	60.33	53.12	56.94	54.31	54.36	94.6	79.56	82.96	73.02	82	65.33	56.72	52.38	58.68
C4_3591	294.41	322.01	310.77	308.71	378.79	315.36	11.71	13.55	15.29	57.58	56.83	74.09	272.22	304.4	295.54	252.65	242.12	261.34
C4_3790	12.32	9.12	7.42	7.22	9.55	6.11	11.69	7.49	7.19	7.94	7.64	9.73	12.87	14.17	10.47	9.9	7.72	8.25
C4_1236	104.88	95.55	103.79	62.95	63.1	86.74	48.65	51.19	45.68	80.84	79.94	76.62	97.38	122.75	82.73	72.72	79.91	77.6
C4_0708	10.96	4.58	3.77	12.32	15.84	16.63	0	0	3.33	1.93	2.02	18.07	18.05	19.22	23.17	19.56	8.47	13.34
C4_1539	305.09	288.6	308.55	345.74	243.14	262.81	39.02	34.16	32.36	48.83	34.48	50.87	464.73	532.63	481.3	148.33	109.76	122.86
C4_4080	12.79	25.6	13.08	9.36	6.91	15.72	17.97	8	11.86	5.6	13.15	8.71	24.78	66.89	23.14	5.09	10.92	16.83
C4_1760	131.44	122.04	132.37	138.13	174.84	154.55	490.93	395.01	343.67	467.55	303.94	288.99	226.43	211.78	266.69	306.06	285.52	338.25
C4_2144	59.03	53.99	52.97	36.09	51.71	56.09	50.16	46.04	33.49	75.67	55.75	60.24	53.77	59.9	43.82	56.6	62.52	51.64
C4_4439	100.58	112.52	111.43	82.33	126.84	107.69	85.09	74.27	69.92	90.17	66.9	69.44	107.74	115.86	97.61	93.34	67.34	110.22
C4_4195	9.29	8.1	9.64	8.09	11.1	9.01	14.84	15.01	12.8	11.29	9.86	11.17	14.46	14.12	12.27	11.01	8.41	11
C4_3654	237.44	227.65	243.16	197.55	169.13	207.99	77.8	73.31	64.8	108.07	89.09	114.4	216.69	229.11	178.01	156.46	204.34	153.59
C4_2438	31.74	23.23	31.35	22.86	20.52	23.44	26.77	17.75	21.95	22.66	19.09	21.77	21.34	21.62	19.41	21.63	33.08	20.7
C4_1822	36.43	34.25	33.47	21.41	12.91	24.31	42.31	22.87	38.51	20.67	14.91	9.88	23.81	21.79	28.43	18.53	19.74	25.14
C4_1531	57.84	41.85	43.02	50.33	37.32	55.6	5.04	7.45	9.7	23.3	23.66	26.46	95.55	105.7	102.84	50.68	71.67	76.09
C4_1798	2.23	2.1	2.61	2.85	2.12	3.15	5.85	5.07	2.84	3.42	4.99	2.48	2.52	2.22	2.42	4.86	2.61	1.75
C4_1592	2.44	1.63	2.5	2.39	5.4	1.91	6.58	5.78	3.36	2.46	2.56	2.04	6.62	4.63	4.55	3.94	2.09	6.29
C4_1259	30.93	44.88	37.71	24.07	28.59	32.33	18.7	21.46	20.15	17.08	13.03	13.76	27.4	32.94	27.29	17.01	14.42	21.01
C4_4722	20.89	23.15	16.26	18.91	26.38	26.25	142.95	90.56	66.28	139.59	157.84	190.87	40.43	30.65	36.95	26.89	67.57	60
C4_0569	90.95	89.09	82.54	79.74	76.23	75.37	121.07	79.69	85.2	110.6	84.84	106.01	94	95.05	75.11	86.72	95.76	79.94
C4_1776	16.84	25.93	24.49	23.14	31.67	32.96	59.52	63.8	45.77	175.81	109.76	118.3	22.23	22.59	25.7	165.26	309.24	166.7
C4_3158	76.07	71.7	70.99	61.09	55.79	65.27	26.93	21.26	29.18	20.84	24.57	43.11	46.33	52.41	29.67	27.73	14.14	17.14
C4_4299	7.91	8.27	6.67	4.1	4.63	8.2	5.82	4.59	5.03	7.09	3.94	6.85	6.88	4.74	4.98	3.37	8.44	6.45
C4_4043	24.19	20.86	25.01	18.08	20.91	19.23	19.3	18.76	13.96	63.41	50.34	50.05	15.63	19.76	16.37	46.97	43.83	43.31
C4_2646	96.63	98.2	110.26	66.5	62.26	76.84	62.13	64.59	52.44	39.59	39.07	36.12	108.38	120.41	95.96	58.2	53.1	61.94
C4_3321	3.14	6.01	2.62	3.95	5.48	5.67	42.73	31.26	31.71	5.32	5.99	5.96	6.63	7.58	7.37	3.14	4.12	3.58
C4_2180	24.47	20.63	22.28	12.27	19.39	24.46	15.37	16.56	11.5	39.83	47.79	45.4	30.35	36.7	30.36	41.17	37.97	37.38
C4_3323	33.64	44.81	35.95	35.56	38.51	31.62	30.05	30.37	27.14	24.96	21.69	27.45	36.79	42.36	40.05	39.68	30.27	35.87
C4_4318	799.57	916.52	941.86	949.86	862.2	940.95	770.16	760.07	709.82	647.13	510.24	556.46	960.16	901.94	946.58	600.91	535.71	606.75
C4_0575	103.8	89.24	90.25	62.35	96.39	102.37	104.63	95.54	91.46	119.92	82.62	114.22	78.82	99.8	77.61	167.72	142.95	131.31
C4_3439	21.35	17.77	18.65	18.03	13.61	10.01	8.79	11.82	6.92	35.31	30.16	24.99	35.19	41.07	29.5	31.01	24.29	26.89
C4_0670	25.34	20.52	24.32	23.7	25.28	17.11	23.24	15.73	17.48	10.16	10.78	12.85	30.09	34.26	31.9	14.66	14.02	14.79
C4_0973	118.71	131.4	136.86	100.37	111.5	109.71	109.17	111.7	96.56	41.31	30.68	43.64	101.1	109.55	94.2	70.24	77.55	75.01
C4_3308	13.51	10.25	13.86	12.47	8.81	11.42	12.05	9.59	8.99	5.96	5.97	6.6	13.76	16.4	14.79	9.97	7.56	6.15
C4_1771	120.42	109.48	99.58	74.13	78.91	87.55	135.34	120.48	105.5	113.69	86.19	93.11	82.08	102.03	83.97	109.3	114.17	122.37
C4_0184	116.52	126.84	136.2	105.28	110.66	136.71	116.75	112.02	111.53	49.76	45.69	55.27	61.22	57.82	48.75	111.06	94.74	125.93
C4_0825	239.61	255.86	235.85	181.47	196.59	194.31	436.36	383.23	367.56	116.7	112.65	141.54	287.43	288.25	250.16	159.96	155.15	141.23
C4_1952	6193.75	5579.51	4944.35	6385.1	5991.91	6621.67	17108.3	16020.7	19481.8	3885.46	3459.74	3756.71	9525.37	9815.37	12977.4	4980.95	4301.56	5350.4
C4_2230	2.69	4.92	2.3	3.15	8.27	4.69	6.32	8.09	7.38	2.51	1.83	5.18	9.35	6.55	6.96	4.66	2.55	3.84
C4_4548	3.46	3.14	3.14	4.01	2.89	2.91	3.14	2.92	2.34	5.35	5.56	4.83	6.91	6.94	6.55	4.54	3.38	4.29
C4_1492	1.74	0.99	2.67	4.11	0.95	0.83	0	0.84	0.84	0.77	0.8	0	0	0	0	1.38	1.98	0.66
C4_0516	5.96	0.97	0.87	0.8	4.65	4.07	1.62	7.42	2.46	8.33	3.94	3.92	5.15	4.87	5.8	6.78	5.18	9.7
C4_1376	12.31	14.3	10.83	9.73	13.18	11.11	40.63	31.57	31.3	65.12	50.57	48.16	9.18	7.25	8.46	20.22	20.54	13.05
C4_4310	230.3	210.89	222.83	158.79	152.21	169.76	68.4	68.25	74.81	52.37	54.1	57.21	135.39	161.48	140.55	81.51	72.92	97.32
C4_1059	148.61	133	136.2	125.25	227.19	172.56	916.03	880.02	865.22	258.26	230.18	312.77	288.69	241.03	244.1	202.12	190.34	205.38
C4_3311	5.43	3.83	4.32	2.65	2.74	4.03	8.19	6.51	6.31	18.79	21.2	14.67	9.7	8.69	7.99	4.59	4.05	5.09
C4_2009	35.9	50.47	46.52	52.12	56.82	50.74	276.87	175.97	152.84	12.98	8.68	13.91	29.37	21.05	28.31	30.11	7.88	22.12
C4_2933	23.04	19.01	19.2	11.94	12.13	20.74	31.27	27.48	22.35	40.82	28.03	29.55	25.8	23.95	24.4	23.21	24.27	25.72
BGI_novel_C06	20.33	23.08	21.28	16.83	12	11.51	10.87	5.36	11.11	11.07	10.08	13.36	20.91	24.01	23.32	20.11	21.57	20.44
C4_2286	6.03	4.26	9.24	8.62	10.73	6.52	28.71	24.19	16.05	7.61	8.64	2.15	4.22	3.89	3.8	5.57	6.5	7.68
C4_2539	8.33	19.22	13.06	8.08	9.79	10.26	9.05	12	7.6	6	6.25	9.6	8.71	13.36	12.74	11.18	10.22	13.03
C4_3238	40.95	42.92	30.01	40.1	50.44	41.9	58.65	55.58	39.33	62.4	47.72	45.97	115.08	132.2	150.21	43.33	42.22	45.92
C4_1542	21.89	26.26	27.42	18.92	26.33	17.01	6.06	10.32	10.28	13.16	7.54	10.9	30.7	41.83	22.9	12.94	19.67	20.79
C4_0490	493.3	233.78	368.94	155.04	148.05	197.01	2790.21	2727.5	2521.96	2152.77	1755.46	1243.5	292.99	206.94	206.21	2317.68	2387.67	2651.93
C4_0929	55.59	42.83	41.87	52.16	29.78	42.99	147.35	90.91	72.28	167.44	137.34	114.7	98.28	73.7	81.96	84.45	67.08	77.04
C4_0576	102.19	94.63	104.35	62.06	82.03	87.01	73.06	56.33	52.62	129.72	110.59	123.77	116.17	136.1	108.87	153.09	127.43	134.46
C4_1924	170.33	93.56	140.53	53.19	77.75	107.7	371.74	355.73	301.49	600.36	407.97	396.98	97.31	87.74	106.68	523.2	430.3	494.29
C4_3204	70.98	94.15	78.72	82.95	121.33	109.31	44.76	61.47	46.87	127.69	100.05	100.75	102.79	113.64	101.69	155.26	107.88	165.06
C4_3475	34.7	32.83	27.37	21.6	27.67	29.93	23.82	26.12	24.14	15.83	18.9	12.12	27.15	26.56	21.98	27.26	20.6	32.15
C4_0154	22.68	10.87	5.44	28.01	43.35	16.26	17.57	21.6	13.88	47.66	48.62	25.76	50.39	42.67	46.49	28.03	20.51	20.41
C4_3973	0	0	0	0	0	0	1.67	1.68	1.67	3.76	1.31	3.9	0.86	0	0.96	1.14	0	0
C4_4343	39.8	43.2	35.89	31.99	30.39	30.13	42.84	45.82	38.17	20.63	24.47	22.34	40.86	51.77	34.14	39.72	31.43	33.12
C4_0047	18.38	24.17	24.28	17.74	21.54	18.75	23.21	20.69	19.69	15.11	11.99	13.5	20.13	22.53	18.27	12.24	9.1	13.28
C4_1192	5.83	5.24	6.8	3.44	5.02	6.05	4.63	3.97	4.74	0.58	2.42	1.51	5.72	5.05	6.11	4.64	3.45	5.45
C4_3160	147.72	144.08	143.72	131.4	89.58	94.02	35.17	24.59	28.7	44.92	46.96	47.91	23.49	17.66	15.1	50.67	18.3	40.39
C4_0266	35.74	37.82	33.43	42.55	59.04	44.34	31.12	24.27	26.46	73.57	61.74	43.72	69.81	84.11	81.3	45.14	26.23	32.53
C4_1137	0.64	0.94	0.66	3.22	2.39	1.28	2.5	1.29	1.07	1.2	1.25	0.25	3.2	3.05	3.48	1.06	0.61	0.61
C4_4489	4.97	5.03	4.53	4.82	5.76	5.69	5.91	5.17	4.23	2.3	1.96	3.03	5.77	7.92	8.24	4.62	3.18	4.97
C4_3876	3.33	1.93	4.21	1.38	1.97	3.51	3.23	4.12	2.93	1.55	1.38	0.46	2.69	2.66	1.94	0.2	1.87	1.69
C4_4553	112.63	120.45	116.28	92.23	109.23	100.91	92.65	91.15	78.19	120.72	94.23	95.21	147.05	161.34	139.9	93.82	90.93	105.84
C4_3786	28.21	32.51	27.36	20.3	16.95	24.66	29.02	29.76	24.28	7.96	10.35	12.35	27.07	21.08	17.75	12.84	12.7	16.11
C4_2603	9.89	8.68	8.63	9.16	8.83	8.6	3.12	2.72	1.72	3.29	3.99	3.96	4.59	3.68	4.68	5.57	3.94	3.96
C4_3916	1311.45	1853.13	1497.66	1862.54	2308.22	1840.63	1274.78	1249.79	1084.69	1666.91	1803.09	2874.55	2003.83	1972.63	1777.29	2357.96	1403.3	1586.3
C4_4233	0.49	0	0.51	1.93	1.64	0.97	1.9	3.41	2.91	5.47	2.59	2.57	2.33	2.01	0.33	2.66	0.85	2.54
C4_3996	1.06	0.46	0.43	0.85	0.24	1.26	0.82	0.85	0.63	0.48	0.49	0.25	1.19	1.06	0.6	0.63	0.2	0.2
C4_0900	1.33	2.99	1.36	5.1	4.38	2.57	5.71	5.19	2.58	0.63	3.27	1.3	2.65	3.05	6.39	3.93	3.75	2.14
C4_0445	44.78	48.88	58.63	44.89	66.78	57.34	16.69	25.24	15.62	35.3	38.12	24.36	49.84	55.18	48.57	47.32	36.83	45.2
C4_4468	45.77	30.05	36.85	25.73	37.47	36.13	33.41	28.1	36.43	48.09	42.83	50.59	53.49	53.46	57.43	67.43	53.11	70.92
C4_3351	22.25	23.9	22.2	24.41	36.15	26.61	26.35	28.98	24.62	13	12.8	17.68	29.07	30.34	24.2	16.13	14.08	14.92
C4_0161	7.57	14.27	15.61	9.55	28.71	13.76	7.16	28.11	20.65	124.26	125.92	108.62	71.04	52.01	81.5	54.47	57.06	62.99
C4_0038	4.9	9.26	10.01	6.19	6.25	7.04	10.09	3.96	7.88	4.4	3.06	1.52	6.78	4.7	5.08	8.54	6.9	3.76
C4_2795	17.41	21.65	17.83	16.28	25.87	20	55.65	57.14	48.52	28.92	30.09	29.91	39.26	41	31.49	21.03	17.5	18.29
C4_3927	32.31	23.51	27.24	35.31	28.66	22.03	23	15.5	15.88	114.85	106.3	96.98	71.47	57.65	77.07	39.2	46.71	30.71
C4_2557	11.1	3.27	4.78	9.05	4.5	11.35	0.56	0.57	2.28	19.32	10.06	19.99	5.06	14.77	11.05	10.64	5.33	10.18
C4_3974	55.42	49.84	53.07	28.05	20.92	34.34	10.66	10.49	11.96	4.82	7.41	15.13	7.95	9.57	6.85	8.34	5.21	6.22
C4_2430	51.04	52.22	58.52	57.92	58.74	55.12	44.49	41.93	33.85	27.98	30.77	30.17	56.85	57.59	55.47	33.02	34.62	36.75
C4_0676	0	1.15	0	0	0	1.9	87.27	73.35	93.12	11.07	10.65	7.06	6.99	3.73	10.87	0	0	0.73
C4_3692	107.55	94.11	95.63	69.6	82.24	87.17	86.44	84.06	64.84	42.33	41.05	49.09	96.54	110.13	81.72	69.16	66.62	68.83
C4_3621	26.5	25.03	18.28	15.35	31.36	21.82	31.95	29.26	27.54	29.05	28.35	26.34	32.51	31.66	30.71	29.54	19.62	35.08
C4_2950	58.89	65.02	70.15	56.2	61.07	51.78	22.28	22.91	17.19	40.99	42.65	47.06	41.86	31.02	29.14	37.06	41.81	43.86
C4_1763	78.38	73.09	80.85	70.55	89.22	86.91	188.95	163.35	136.17	176.58	113.27	138.7	94.45	111.63	103.53	152.65	137.48	167.89
C4_2875	748.21	751.69	771.96	868.35	729.64	868.8	635.92	575.92	653.5	507.58	683.05	1020.21	449.73	362.27	402.07	289.96	165.23	132.39
C4_4495	7.63	15.84	16.22	13.52	19.51	17.36	15.6	12.4	14.31	14.79	9.62	5.1	13.02	13.51	11.59	9.29	6.01	6.81
C4_4720	0	5.35	0	0	0	3.83	4.01	0	0	8.4	4.4	8.73	11.73	15.56	9.19	1.94	1.85	14.52
C4_4149	5.46	5.19	3.72	3.43	3.97	2.6	0	0.88	0.88	1.59	1.66	0.82	6.45	4.01	4.46	1.43	3.4	1.36
C4_2494	79.31	80.71	78.62	43.79	41.08	48.32	52.54	51.87	61.9	63.85	55.33	65.29	68.13	64.25	53.36	42.35	42.66	35.38
C4_3080	48.28	35.44	43.14	27.71	60.95	47.46	28.17	34.52	24.86	166.01	135.5	140.23	155.04	187.36	151.28	113.45	79.3	100.03
C4_2554	44.18	39.59	39.54	21.55	29.15	31.64	23.29	23.61	21.95	32.36	39.37	43.47	25.95	29.25	28.86	42.43	31.65	48.63
C4_3699	0	0	0	1.29	1.54	1.33	2.68	1.35	2.69	4.33	3.39	0	2.88	3.34	2.41	0.98	0.93	2.78
C4_3579	12.57	1.67	9.82	7.06	8.1	8.53	471.23	552.66	704.04	55.22	45.44	63.5	60.58	60.32	83.18	10.97	13.39	11.06
C4_4674	153.05	130.03	120.78	165.64	196.18	182.07	36.17	47.22	23.89	142.46	144.82	191.25	114.7	131.59	167.86	167.55	158.43	148.77
C4_0431	92.37	98.87	99.85	94.49	82.71	85.54	411.08	267.48	195.79	44.23	60.75	87	152.22	131.71	123.68	121.99	217.39	107.93
C4_3845	1411.74	975.74	1305.41	834.89	644.52	945.74	2093.86	3053.55	3665.88	597.34	762.74	633.93	796.06	574.16	620.61	869.82	1365.33	720.39
C4_3760	10.19	12.28	10.77	9.18	17.35	14.48	21.26	27.57	20.83	9.93	15.32	13.45	19.03	22.91	13.62	9.72	13.65	12.53
C4_0650	17.8	25.3	20.34	11.2	16.73	11.82	120.12	120.78	95.18	43.02	42.86	36.57	25.96	27.37	17.85	42.71	46.71	43.45
C4_3376	80.65	105.89	97.41	76.81	82.96	87.85	124.7	113.47	95.05	61.21	49.89	58.87	125.88	124.15	82.03	82.06	95.66	82.99
C4_4452	3.63	6.55	0.74	2.08	3.98	3.49	2.77	3.53	0.7	2.69	0.7	3.48	4.9	7.06	5.06	6.01	6.31	4.59
C4_0358	7.97	8.28	4.91	4.1	5.91	5.29	12.92	12.1	11.07	3.58	2.83	4.58	8.03	7.92	8.31	5.18	4.47	4.86
C4_0677	215.88	236.28	224	233.01	180.26	187.52	717.13	659.18	660.64	67.26	77.63	108.78	109.59	81.35	71.08	98.75	94.87	94.2
C4_2876	0	0	0	0	0	0	0	0	0	0	0	0	0	0	0	0	2.76	0
C4_2474	42.92	47.57	49.26	37.91	56.85	39.49	94.84	93.06	83.96	32.39	29.61	33.49	82.11	60.37	58.81	37.71	36.33	44.53
C4_0541	7.96	14.26	20.33	17.58	12.89	7.35	1.86	0	9.25	25.47	7	16.68	21.59	29.48	9.4	23.13	30.18	32.24
C4_1141	639.14	613.15	625.87	477.65	358.34	404.05	50.98	38.45	31.41	125.02	111.28	96.23	485.07	409.92	318.95	288.56	254.92	271.04
C4_3200	18.19	18.92	22.88	24.12	35.31	29.01	28.03	40.94	36.67	77.14	55.14	59.54	46.68	36.49	31.19	60.17	51.34	62.49
C4_2822	0.59	0.66	1.21	0	0	0.58	9.09	8.72	9.26	0	1.8	1.79	0.34	0.79	2.32	1.03	1.96	0.49
C4_2509	19.75	20.96	21.06	17.93	22.26	17.69	44.66	38.46	33.53	13.21	12.95	18.96	25.24	25.9	25.2	22.74	26.16	19.86
C4_3199	71.01	86.46	78.08	64.71	94.52	71.48	110.15	95.17	90.49	87.56	90.09	80.36	87.89	97.78	79.52	83.28	69.53	89.77
C4_4089	14.17	15.39	16	9.84	8.04	9.71	58.83	50.77	45.78	11.67	10.97	15.02	15.05	15.22	11.86	9.47	8.82	7.85
C4_3946	186.77	191.79	172.6	118.05	133.75	134.87	90.98	96.96	80.44	240.14	200.69	220.12	179.46	212.31	194.52	196.72	153.73	212.5
C4_2271	55.12	57.68	66.51	38.46	39.44	47.86	30.59	27.14	28.05	51.73	38.22	42.08	41.81	52.56	40.17	56.32	49.31	55.99
C4_0765	14.88	12.72	18.79	17.1	31.99	13.33	235	191.33	163.83	27.24	27.2	24.13	11	10.79	9.89	28.28	20.47	38.93
C4_3971	0	0	0	0	0	0	0	0	0	0	0	0	0	0	0	0	3.16	3.07
C4_4084	11.5	9.61	16.06	5.87	5.81	9.28	11.79	16.27	13.1	12.22	10.01	14.93	46.23	48.41	38.45	9.86	12.88	6.62
C4_4170	48.5	60.95	54.13	59.4	54.08	65.43	29.07	30.33	19.95	37.97	27.11	33.12	59.3	53.1	47.39	52.7	54.52	47.64
C4_2167	121.66	118.17	131.23	107.81	94.63	120.16	49.76	42.49	39.68	152.04	137.06	123.49	143.55	154.97	138.84	196.91	165.93	200.95
C4_4248	3.16	3.46	4.48	2.43	4.06	3.38	8.72	5.82	4.59	8.88	5.32	7.51	6.17	6.37	6.64	5.72	5.01	3.66
C4_0499	27.72	26.07	27.1	15.7	28.85	28.45	8.5	6.24	7.86	24.75	28.46	22.45	39.88	40.3	54.99	34.73	19.92	37.72
C4_4317	28.64	35.77	36.96	15.08	18.16	25.35	10.76	15.39	16.78	13.83	10.8	10.74	25.73	25.31	22.8	25.98	17.72	30.11
C4_3940	5.57	11.55	13.65	10.32	12.11	11.58	12.62	14.96	8.5	16.5	10.51	10.45	15.86	23.82	13.84	14.84	7.87	21.97
C4_2074	0	0	0	0	0	0	0	0	0	0	0	0	0	0	0	0	2.08	0
C4_4028	140.02	120.87	126.98	107.08	110.11	129.19	69.59	61.76	63.59	165.75	139.9	147.59	130.11	147.91	141.63	172.96	156.82	173.93
C4_1748	48.02	43.36	49.31	33.16	41.58	46.91	46.09	42.74	40.52	46.13	44.62	41.57	55.06	62.07	46.91	49.04	44.98	47.7
C4_3864	17.76	20.21	16.37	16.56	25.07	15.23	14.11	18.43	18.35	10.46	11.36	11.76	19.79	23.33	13.42	14.56	6.57	15.11
C4_1086	22.81	6.66	10.19	7.77	7.72	1.33	16.08	16.26	9.42	10.83	6.78	7.86	11.5	11.69	8.84	3.91	4.66	9.28
C4_3555	9.45	10.1	12.48	7.49	10.36	9.73	53.08	55.58	44.03	23.67	22.84	19.2	15.37	15.5	13.89	14.01	13.18	13.26
C4_1505	0	0	0	0	0	0	0	0	0	0	3.84	0	0	0	0	0	0	0
C4_0737	111.82	125.37	112.77	100.67	108.56	99.37	386.29	282.79	245.94	24	21.58	33.74	140.56	137.04	106.62	51.41	40.03	38.2
C4_4612	14.67	34.15	5.44	13.4	17.34	7.5	8.78	7.62	10.09	27.97	17.29	23.62	5.45	5.53	5.34	18.68	15.16	18.64
C4_1294	512.39	627.33	552.41	628.48	837.24	640.8	345.5	300.63	324.94	467.95	368.57	398.69	909.74	1034.17	1045.54	580.4	444.5	456.41
C4_4581	61.17	64.81	65.49	43.52	42.82	49.94	45.4	48.63	33.08	27.89	26.54	34.97	55.67	56.67	36.99	30.23	35.94	35.57
C4_4697	3.57	2.63	2.84	1.56	0	3.51	38.24	31.43	30.9	1.65	0.86	2.99	1.19	1.36	2.15	3.31	2.46	1.06
C4_3327	272.77	282.61	271.98	197.64	225.01	230.57	254.28	208.6	191.94	72.37	70.5	99.37	195	220.62	182.32	169.99	145.11	162.95
C4_2932	13.55	16.05	17.11	12.85	15.5	17.7	31.31	31.24	24.44	26.76	18.24	21.48	19.03	22.78	24.83	25.45	20.01	21.23
C4_2369	4.06	5.14	16.79	3.4	17.64	3.69	11.57	3.77	18.45	26.73	23.68	17.09	11.41	13.24	14.32	18.96	7.22	14.21
C4_3142	104.16	148.62	123.33	132.61	192.83	152.85	655.49	524.5	498.8	711.18	371.98	446.33	206.98	206.8	196.32	583.63	880.07	556.5
C4_4509	4.21	4.64	4.64	2.25	1.8	2.56	2.51	2.58	1.28	1.39	0.36	3.23	2.37	3.39	1.78	1.54	1.47	1.18
C4_0259	457.67	577.65	474.19	506.12	490.93	464.76	323.69	268.9	299.33	505.1	455.54	476.97	434.49	424.59	372.77	310.45	315.12	317.07
C4_2744	105.61	123.7	128.47	71.47	138.67	97.3	106.26	127.63	98.71	133.99	118.64	112.75	157.82	167.93	137.21	129.98	85.93	145.3
C4_3735	67.26	63.26	57.41	33.22	61.63	51.5	30.43	38.56	35.01	78.56	73.02	69.22	108.72	131.68	99.06	94.57	62.07	77.03
C4_2960	15.39	17.01	18.77	13.77	23.6	20.95	26.19	27.29	18.47	22.04	14.48	20	24.56	22.33	21.02	16.14	17.07	22.39
C4_0957	0	0	0	0	0	0	0	0	0	6.18	9.74	0	0	0	0	0	2.76	0
C4_3793	89.04	90.69	86.92	72.93	70.16	76.75	68.63	59.46	58.14	46.77	39.77	37.44	46.66	61.38	46.27	55.7	40.17	44.18
C4_0998	7.91	8.96	10.02	5.95	9.89	8.22	9.36	6.23	8.22	3.21	1.3	2.21	8.51	8.72	7.54	5.83	5.12	3.33
C4_0862	20.68	25.72	25.32	28.87	20.9	27.11	22.03	11.8	14.32	22.24	29.82	20.85	44.07	42.22	42.26	46.82	40.12	39.92
C4_3637	284.65	301.4	259.87	209.53	289.21	254.6	128.9	155.44	143.96	70.89	73.12	84.67	147.31	188.61	145.79	118.87	108.89	118.14
C4_0660	72.44	71.99	68	48.13	53.13	47.84	100.07	95.14	69.6	49.35	44.42	58.88	84.57	76.42	56.55	54.68	54.42	57.04
C4_4465	270.25	360.41	318.64	444.13	648.55	412.42	187.89	152.21	156.38	842.51	636.67	500.63	759.54	845.85	864.57	557.03	351.66	520.93
C4_2419	0	0	3.77	0	0	0	0	0	0	0	0	0	1.5	1.75	1.66	0	0	1.67
C4_0463	6.63	4.88	5.66	6.55	9.4	7.26	7.47	5.85	5.46	8.54	8.89	7.23	12.67	9.94	9.55	6.55	7.25	10.58
C4_2891	3.4	1.02	3.17	1.23	1.38	1.84	2.4	1.85	1.53	2	3.13	1.38	2.84	2.6	4.07	1.18	0.28	1.14
C4_2015	18.53	18.27	18.32	14.2	18.07	14.78	44.97	32.02	29.3	12.9	11.24	12.62	22.56	26.31	26.2	20.1	16.26	20.77
C4_4706	53.14	42.18	33.31	37.66	47.21	46.65	103.48	72.35	54.15	135.11	105.2	84.34	83.75	79.61	81.04	41.32	24.26	48.09
C4_2861	130.08	74.18	104.8	51.35	74.22	75.1	165.15	137.18	110.77	1656.39	1334.62	923.72	291.58	333.58	280.22	518.4	523.77	370.8
C4_1672	28.96	23.22	27.83	21.73	38.14	28.5	73.6	59.38	45.96	128.73	113.6	83.89	44.04	41.14	38.47	59.69	36.28	82.16
C4_3201	18.46	19.14	22.06	12.53	14.94	17.41	20.79	18.69	14.05	18.14	15.93	19.17	31.46	30.25	29.03	12.89	14.72	19.56
C4_0373	4.83	2.44	4.94	3.88	3.89	3.87	24.52	23.87	14.26	4.05	6.56	7.92	7.31	8.1	9.74	7.61	7.66	5.76
C4_4686	879.52	926.12	841	594.05	640.92	842	899.84	963.89	1016.62	279.1	254.09	383.99	1046.64	1187.45	992.69	410.32	362.47	343.14
C4_2977	2.41	0	0	10.49	0	0	2.26	0	4.45	13.58	17.34	17.23	6.55	10.16	6.06	8.25	3.93	5.19
C4_2597	0.98	0	1	0.92	3.2	0	0.93	0.94	0	1.67	0	0	2.11	1.22	0.59	0.75	0	1.43
C4_1814	16.17	13.64	19.33	12.11	12.49	18.15	14.12	15.06	11.5	16.78	10.71	15.97	17.31	25.42	16.3	16.85	17.08	19.27
C4_3070	14.32	15.38	16.22	10.47	14.68	16.46	33.39	32.72	35.58	14.3	15.94	19.55	38.07	32.39	36.21	20.01	16.95	20.46
C4_3748	9.6	7.75	5.36	2.57	3.87	4.71	10.51	8.2	8.59	13.9	6.07	8.81	7.79	11.04	10.86	14.35	10.29	13.37
C4_2842	23.92	46.86	17.6	37.64	70.32	49.83	122.61	133.48	115.4	159.86	153.62	94.6	22.87	16.62	29.93	54.62	42.27	64.12
C4_1388	0	1.67	1.51	0	0	4.74	105.34	102.05	125.14	2.95	6.06	0.89	4.93	2.44	7.56	1.22	1.76	2.09
C4_1362	28.21	27.91	31.04	16.57	17.03	22.3	33.71	26.7	21.37	21.63	22.51	16.92	36.05	50.39	33.67	26.32	31.44	22.94
C4_3233	102.22	181.4	150.29	156.9	98.08	113.78	21.46	17.35	28.69	8.74	11.35	22.01	42.88	36.08	24.6	6.91	4.77	5.25
C4_3032	234.05	305.47	284.79	745.92	232.26	245.75	283.56	241.37	236.34	243.36	243.71	224.92	229.62	70.41	63.97	197.89	159.25	205.78
C4_1828	6.51	5.17	13.34	6.38	7.21	6.83	10.3	19.75	8.23	17.96	14.27	14.18	11.56	13.92	9.02	7.15	6.43	10.07
C4_3312	414.9	480.33	481.42	379.09	428.66	425.87	300.44	284.34	317.2	144.79	125.8	115.93	172.21	179.25	147.14	241.17	237.88	260.71
C4_0530	50.72	56.01	72.97	79.02	102.25	71.99	178.62	158.96	151.5	99.71	80.77	74.39	88.29	91.51	83.13	69.61	50.07	82.29
BGI_novel_C58	6.19	5.84	4.54	5	7.55	6.43	3.71	3.53	3.81	4.8	5.33	5.3	10.12	11.59	7.98	6.53	4.61	6.81
C4_4723	3.79	3.16	4.85	4.64	6.29	6.95	94.79	67.8	45.15	95.02	134.84	154.39	10.08	9.65	15.49	21.78	47.76	34.35
C4_0182	21.86	12.46	8.37	18.84	29.8	19.96	37.13	31.67	21.01	58.04	43.9	43.63	36.2	28.67	27.87	27.09	21.78	34.65
C4_2633	13.8	19.64	18.99	15.56	14.87	15.13	15.98	12.9	12.45	18.94	10.71	14.48	8.76	9.24	6.16	15.73	18.53	22.79
C4_2780	5.03	2.5	4.58	1.63	8.01	7.07	7.5	8.24	10.93	10.43	6.28	9.65	6.49	7.1	7.33	10.27	4.67	10.76
C4_4356	12.75	22.84	19.53	6	12.91	13.89	11.22	17.59	18.38	9.54	16.57	15.64	13.39	22.36	22.3	10.69	13.61	21.06
C4_3985	3.55	4.53	2.76	3.47	3.97	4.54	3.34	2.71	2.7	2.14	2.52	2.06	3.73	4.35	5.56	1.76	2.29	1.21
C4_0539	22.88	24.88	17.37	16.73	23.18	20.17	13.7	16.42	13.62	21.82	17.13	18.31	26.28	27.98	25.43	25.97	23.78	34.36
C4_1401	27.85	11.89	16.27	36.91	12.89	29.42	1409.19	1306.64	1565.27	186.34	200.14	182.13	479.56	331.43	516.95	37.74	49.92	46.05
C4_0927	24.24	37.7	36.07	20.1	31.74	31.16	24.41	39.3	21.04	45.81	45.44	38.93	49.46	47.66	34.03	50.1	41.27	45.94
C4_1992	1180.47	1591.26	1520.84	1963.87	2514.79	2052.16	3904.61	3464.46	2759.28	324.1	280.23	401.31	1367.79	1135.27	1464.69	550.35	426.7	746.79
C4_4593	178.09	184.13	186.67	154.66	219.13	183.13	112.46	106.61	123.55	70.12	67.05	84.87	110.54	111	101.02	124.51	87.02	122.01
C4_0656	19.69	21.36	16.07	30	32.71	32.02	109.92	100.06	100.64	66.62	44.89	48.85	48.39	50.69	46.65	48.97	28.22	48.28
C4_2767	0	0	0	0	0	4.85	0	0	4.84	0	0	0	2.01	0	2.19	6.72	2.13	6.27
C4_3344	399.95	401.43	441.06	368.93	382.59	362.28	570.54	578.31	498.54	875.88	792.39	648.79	561.43	567.74	469.78	494.66	358.06	572.38
C4_2340	341.03	297.28	294.54	251.13	247.15	373.28	569.49	470.3	522.83	334.62	510.59	833.69	270.65	222.45	182.01	424	542.12	423.44
C4_3069	9.31	7.6	9.55	10.1	9.78	8.98	39.73	32.14	30.67	3.8	3.95	6.65	17.88	12.39	12.26	6.73	9.9	7.45
C4_3619	94.43	92.09	101.84	67.07	64.63	74.39	35.81	38.3	31.25	61.6	58.18	51.66	76.36	88.26	64.98	79.94	67.11	81.52
C4_0618	145.13	155.2	149.3	112.89	139.47	131.28	233.24	219.08	210.34	50.19	55.32	70.87	175.47	159.97	143.49	75.21	71.6	73.35
C4_3486	171.59	204.54	177.6	195.41	239.46	197.61	170.06	125.35	120.23	223.42	207.67	248.78	845.78	1091.71	901.96	149.03	146.78	127.41
C4_2217	5.12	5.83	5.47	5.77	12.36	7.15	7.97	9.85	8.38	5.77	10.56	4.06	10.75	9.07	7.98	7.35	2.93	7.26
C4_3369	231.03	227.23	204.7	181.46	200.49	231.36	183.96	165.33	174.36	214.45	196.6	197.57	217.96	215.68	234.6	274.7	231.42	254.86
C4_1384	31.92	10.6	24.38	45.56	19.77	30.4	2131.85	2145.39	2487.56	138.9	191.61	208.35	522.56	398.26	557.87	34.11	30.4	28.85
C4_2502	593.39	677.84	647.66	456.74	525.17	591.66	1391.27	1566.84	1774.5	554.6	478.09	624.55	1115.29	979.27	993.04	369.42	341.96	268.8
C4_1692	20.17	20.54	15.43	19.18	19.44	19.08	13.7	12.9	15.53	4.56	6.44	12.81	6.08	10.13	6.67	8.09	9.4	12.2
C4_0493	49.42	64.48	55.75	67.34	76.09	58.17	145.43	103.04	93.64	58.66	53.88	43.53	99.17	95.29	96.7	37.61	28.52	37.19
C4_2392	72.83	67.65	68.97	42.92	39.21	49.03	45.64	38.72	37.88	12.61	15.05	24.93	45.24	61.27	47.26	35.44	32.72	33.69
C4_1449	0.61	2.69	0.31	0.3	0.68	0.61	2.96	0.91	0.61	0.99	2.75	1.03	0	0	0	0.29	0	0.56
C4_0092	1.41	0.8	0.72	0.68	3.1	0.68	0.67	1.38	0.69	0	0.69	1.36	2.39	1.38	0.9	0.59	0.56	1.69
C4_1615	57.36	46.71	44.56	29.89	44.18	43.35	43.02	46.25	34.32	63.37	72.08	61.08	60.47	69.82	65.52	66.51	51.07	66.57
C4_0007	5.06	6.22	4.88	3.26	4.64	7.07	4.04	7.12	2.07	5.16	9.74	5.67	4.74	10.44	4.75	5.15	2.74	6.86
C4_1570	3.44	2.83	3.75	1.94	3.36	3.64	1.88	2.59	2.57	5.07	3.01	2.74	3.08	4.14	2.89	4.06	4.08	5.95
C4_1110	16.19	10.84	11.04	4.2	9.52	8.41	15.01	20.69	19.02	5.33	6.11	4.42	15.73	19.9	13.85	8.08	6.81	11.37
C4_0076	2.37	3.76	2.43	3.16	8.22	2.35	5.87	8.41	2.09	14.48	12.34	13.47	7.31	7.44	9.93	9.49	4.41	9.85
C4_1316	107.91	119.61	113.06	95.63	126.97	104.28	242.48	203.57	200.61	86.36	58.48	75.34	124.51	127.79	123.15	134.93	135.58	117.34
C4_3468	0.53	2.31	1.26	1.24	1.18	1.41	0.69	0.35	0.7	0.8	0.42	0.21	0.89	1.77	1	3.02	4.07	2.22
C4_1986	1.81	2.02	1.85	2.91	3.31	1.75	2.88	2.36	1.18	4.07	1.21	4.22	2.08	3.59	3.52	4.67	3.97	2.48
C4_0116	1563.19	1346.2	1255.73	819.65	652.26	885.3	524.99	503.56	542.27	1300.95	1133.16	891.58	1346.75	1273.34	1282.45	1497.29	773.47	1577.57
C4_2565	0	0.81	1.13	0	0	0.62	0	0	0.63	1.22	0	0	0	1.27	1.24	1.64	1.04	1.04
C4_2038	71.25	86.07	85.72	60.16	49.37	78.2	69.28	70.72	60.43	44.48	42.6	63.13	46.21	76.72	57.96	75.13	72.98	68.01
C4_3113	134.02	119.63	116.66	126.04	158.05	151.13	120.68	106.62	100.13	192.36	164.7	144.71	182.12	194.79	178.19	155.11	136.06	161.95
C4_1544	2.76	13.53	8.5	11.88	5.97	12.64	18.16	15.45	12.68	18.02	6.85	17	24.26	31.05	28.19	14.97	24.25	18.33
C4_0864	33.08	35.36	35.17	16.32	17.91	23.23	7.78	7.87	3.91	14.83	22.09	17.56	37.07	31.67	33.65	12.42	11.85	19.05
C4_0270	167.96	163.72	159.75	125.68	135.16	139.68	103.73	99.4	117.27	59.33	61.04	58.31	104.81	116.24	103.17	99.54	88.34	82.57
C4_3417	60.53	60.29	64.81	27.31	23.73	42.13	141.18	134.69	99.96	115.34	99.34	100.66	83.27	87.87	64.97	92.36	86.79	74.72
C4_0303	13.55	1.2	7.44	10.67	13.6	6.91	11.82	5.01	4.98	14.87	10.03	8.16	8.89	7.72	14.34	8.65	3	11.23
C4_1624	2.58	7.5	2.64	8.28	9.8	7.28	4.86	1.23	3.67	8.11	7.4	4.2	5.31	4.62	5.94	0.91	4.36	13.03
C4_3076	0.64	1.43	0	2.45	1.4	5.55	1.22	2.49	0	1.82	5.7	3.15	1.46	2.94	1.23	2.71	3.63	2.59
C4_3445	10.17	13.02	18.45	9.41	18.41	14.94	59.72	45.48	47.37	13.89	4.83	19.18	26.14	35.11	22.66	17.49	10.33	12.68
C4_2915	113.78	119.53	117.73	82.66	109.14	105.73	112.74	111.53	90.31	92.91	96.15	92.64	109.98	117.53	92.28	99.62	68.54	107.85
C4_2535	11.63	12	13.18	14.19	9.8	8.49	14.59	11.09	9.79	96.34	70.85	63.04	42.46	40.02	50.51	24.68	17.45	10.42
C4_0491	456.69	190.06	287.54	158.96	152.1	195.52	2286.2	2292.57	2129.02	1624.77	1148.14	967.13	151.33	139.37	139.24	2173.73	2433.87	2527.37
C4_1540	177.57	138.16	175.39	179.11	180.38	161.94	26.14	29.89	26.53	50.69	23.3	36.27	323.88	366.67	385.05	145.53	99.46	112.71
C4_2235	4.55	2.51	5.05	2.25	4.63	3.36	5.85	6.39	5.24	3.58	2.07	2.47	6.16	4.71	4.13	4.6	3.38	3.39
BGI_novel_C13	28.17	23.12	24.43	10.41	10.41	17.75	1.61	1.45	0.83	1.63	1.94	1.45	16.94	20.99	14.8	9.89	8.67	10.89
C4_0953	98.96	79.79	67.12	66.92	116.92	92.63	81.32	98.39	91.03	297.75	224.94	203.51	158.01	188.51	155.05	250.43	195.65	276.35
C4_4450	108.18	103.88	98.51	93.68	85.98	104.34	102.55	82.52	63.29	124.01	133.2	113.57	133.06	100	91.98	93.41	75.93	88.11
C4_3794	16.56	18.24	14.03	10.44	14.52	14.48	39.13	41.52	26.51	6.85	9.62	12.39	29.9	18.46	23.07	9.11	4.65	7.87
C4_4298	3.86	6.67	7.47	8.44	9.98	2.95	1.24	5.52	8.03	13.71	10.58	11.43	11.77	16.45	11.57	10.61	9.77	12.81
C4_0178	116.38	92.47	100.63	70.5	64.35	77.29	73.93	58.75	63.23	76.86	70.38	70.6	110.65	125.91	93.86	77.33	65.38	77.86
C4_3464	8.09	7.83	9.94	11.02	6.55	7.36	5.18	3.71	5.28	7.47	10.55	9.38	11.01	9.77	7.1	4.28	6.36	6.37
C4_4521	12.3	15.35	16.77	15.77	19.45	14.56	7.01	5.29	6.14	10.22	8.75	5.18	15.79	15.77	13.14	8.14	6.26	9.19
C4_2150	3.33	3.8	2.93	2.4	6.39	3.96	9.42	8.28	7.13	11.47	10.98	9.59	10	4.8	4.76	7.72	4.31	6.65
C4_0638	86.34	91.8	82.99	59.44	92.63	77.82	59.83	47.5	44.68	32.3	31.93	27.98	70.6	85.61	69.72	64.17	47.14	51.8
C4_4184	108.87	97.63	100.64	78.4	60.11	87.61	101.89	86.58	75.41	92.2	64.23	74.59	165.24	212.68	164.5	88.18	78.15	90.88
C4_0909	81.43	67.07	74.43	71.44	49.25	62.46	197.67	172.74	136.04	15.87	11.92	16.41	63.38	64.05	49.15	30.73	26.89	30.25
C4_2588	0.59	0	0.61	0	0	0	0.57	1.74	0.58	0.58	0	1.79	0.68	0.39	1.54	1.54	0.49	1.96
C4_2128	125.36	129.02	114.74	122.35	159.76	131.84	44.26	30.58	36.78	111.43	96.62	72.26	149.68	167.14	180.71	154.9	113.11	152.16
C4_4300	39.95	44.16	37.22	31.56	30.06	27.02	118.92	174.63	157.81	6.89	10.51	9.73	54.62	41.2	35.64	6.91	10.1	11.51
C4_1107	95.27	104.46	93.4	69.02	67.85	92.46	176.03	151.96	141.22	90.5	72.21	68.39	121.59	152.44	124.57	96.55	88.7	95.48
C4_4032	5.49	6.82	6.11	5.09	6.83	8.09	4.01	4.91	4.88	4.39	3.47	2.72	6.17	8.58	5.46	5.89	3.41	5.97
C4_2942	1.84	6.3	3.76	2.6	11.05	4.39	3.49	1.78	1.77	12.02	9.19	10.79	8.51	4.63	5.63	7.19	7.55	13.02
C4_2295	42.24	42.34	40	34.57	31.37	32.52	171.43	140.56	102.6	32.81	22.47	30.93	62.61	48.26	47.01	35.43	34.57	31.47
C4_3567	20.13	12.5	23.45	11.39	12.94	13.05	19.29	14.83	14.76	17.01	17.71	15.33	19.8	20.54	15.75	11.74	14.49	14.04
C4_0560	8.5	9.41	8.71	3.82	6	4.95	7.09	5.75	2.67	8.5	10.95	10.88	5.58	8.53	4.47	8.27	12.72	8.62
C4_1370	50.11	50.58	55.5	34.35	58.4	54.01	49.12	47.57	48.36	70.34	58.75	62.41	79.81	106.05	80.73	68.17	52.76	77.69
C4_4306	18.99	20.33	20.15	11.7	11.4	14.19	15.44	16.77	13.3	8.03	7.95	9.46	18.6	21.3	16.26	12.09	10.56	10.75
C4_0912	11.02	16.83	15.98	7.79	12.28	14.13	31.28	23.34	17.63	6.19	4.6	5.79	10.1	13.27	9.75	13.06	10.99	14.54
BGI_novel_C53	30.8	21.65	22.85	46.68	43.86	32.21	42.77	24.85	30.04	42.58	33.4	32.59	48.67	47.23	65.09	33.82	25.36	31.84
C4_0487	29.09	26.71	29.1	16.75	19.75	19.89	41.6	35.48	28.04	22.56	23.3	24.95	31.1	29.96	20.08	22.44	25.47	22.93
C4_4003	0	0	0	0	0	1.8	0	0	0	0	0	0	0.92	1.07	0	1.2	0	1.14
BGI_novel_C02	20.15	16.63	20.91	18.29	9.26	17.44	11.51	9.72	9.68	13.44	15.34	6.26	62.34	58.2	62.29	19.82	13.16	13.66
C4_4357	8.13	9.53	10.53	6.59	11.21	8.77	14.88	14.72	9.52	10.49	11.51	10.69	13.98	16.14	13.34	9.77	9.84	12.73
C4_1290	36.64	61.2	46.5	75.9	76.56	51.72	47.79	40.05	35.1	72.59	50.14	57.69	70.26	89.3	101.02	75.02	47.03	62.79
C4_1708	8.6	9.15	11.02	9.66	15.57	12.27	13.81	16.63	10.42	32.44	26.07	20.12	21.53	25.59	24.94	14.89	12.24	18.05
C4_1075	102.37	110.23	98.33	105.58	111.3	116.85	434.92	377.33	387.93	80.15	77.53	81	165.38	161.09	152.13	94.16	94.21	94.64
BGI_novel_C27	601.31	475.16	461.06	945.82	813.59	869.14	467.53	347.86	283.43	2859.78	2283.57	2145.82	2159.71	1945.49	2792.81	1836.91	1569.99	1469.51
C4_2913	194.64	197.01	179.47	167.29	234.74	213.64	37.86	39.29	40.29	122.81	112.72	101.78	118.69	149.01	132.57	174.15	112.74	155.28
C4_3694	38.83	41.41	38.07	28.12	41.26	36.26	63.27	56.58	48.32	27.3	36.05	35.83	55.23	52.73	46.58	35.24	33.16	40.12
C4_2736	97.23	102.27	108.87	73.37	109.8	95.11	318.65	331.88	301.1	88.27	82.01	92.76	151.23	141.97	132.39	98.78	95.37	101.57
C4_2075	2.82	0.8	0.72	1.35	3.1	4.08	2.69	1.38	2.06	2.63	0.69	2.04	6.78	3.68	4.04	2.35	1.12	1.12
C4_2105	309.12	459.47	379.3	264.14	133.46	209.91	48.18	32.53	51.36	34.62	51.15	126.52	104.61	100.95	85.52	27.88	7.61	29.04
C4_2768	0.39	0.21	0.3	0.2	0.22	0.3	0.19	0.4	0.2	0.12	0.6	0.48	0.44	0.29	0.36	0.31	0.29	0.1
C4_0510	33.48	26.77	31.99	26.96	28.86	22.71	32.94	26.66	31.32	25.78	29.29	36.28	39.54	39.99	29.33	32.37	28.21	15.28
C4_0051	3.93	4.31	3.78	1.97	1.64	2.69	5.96	10.56	12.96	4.9	8.78	10.41	14.15	11.14	8.45	14.7	26.73	12.03
C4_2992	0.67	1.51	0	3.22	0	2.59	1.28	0	0.65	1.9	1.97	1.31	0.76	2.19	1.29	2.26	2.7	2.16
C4_3281	8.7	13.25	2.96	0.9	4.21	6.43	127.16	76.37	88.01	53.92	37.17	20.61	8.34	4.22	3.51	19.35	28.43	24.11
C4_0546	5.37	8.24	6.35	4.88	4.58	4.06	5.18	4.5	5.7	1.28	1.34	4.87	6.43	6.24	6.15	5.33	3.28	3.65
[truncated: 2,573 more rows]
