# Supplementary material for: Network-based analysis of virulence factors for uncovering Aeromonas veronii pathogenesis
Source: BMC Microbiol. 2021 Jun 24;21:188. doi: 10.1186/s12866-021-02261-8 (PMC8223281; doi:10.1186/s12866-021-02261-8)
Supplement: Supplementary file 2 — Additional file 2: Table S2. Aeromonas veronii protein-protein interaction network. [file 12866_2021_2261_MOESM2_ESM.xlsx]

## Sheet: Sheet1
Table S2. Aeromonas veronii protein-protein interaction network
C4_1439	C4_3212
C4_1314	C4_3313
C4_1699	C4_1789
C4_0218	C4_4050
C4_0211	C4_2784
C4_2097	C4_4603
C4_0430	C4_3322
C4_0615	C4_4307
C4_2729	C4_4683
C4_1836	C4_4331
C4_2450	C4_3606
C4_0173	C4_1824
C4_0091	C4_0210
C4_2603	C4_2604
C4_2068	C4_4046
C4_0411	C4_4342
C4_0896	C4_1663
C4_0954	C4_1096
C4_3916	C4_4065
C4_1674	C4_2046
C4_3091	C4_3702
C4_3544	C4_3860
C4_3313	C4_3908
C4_2083	C4_2085
C4_0173	C4_0203
C4_0214	C4_4578
C4_3771	C4_3916
C4_0214	C4_2855
C4_0950	C4_4389
C4_2303	C4_4537
C4_1088	C4_2774
C4_3313	C4_4085
C4_0276	C4_2445
C4_0341	C4_0461
C4_3506	C4_4611
C4_2451	C4_3030
C4_0604	C4_4583
C4_1212	C4_2730
C4_0208	C4_2068
C4_0667	C4_1685
C4_0670	C4_2670
C4_4400	C4_4500
C4_0491	C4_0721
C4_0204	C4_2471
C4_3126	C4_4388
C4_2743	C4_2856
C4_0645	C4_2766
C4_1105	C4_4469
C4_1329	C4_2683
C4_0184	C4_2877
C4_2760	C4_4387
C4_0027	C4_3204
C4_0208	C4_1205
C4_0206	C4_0487
C4_0210	C4_2879
C4_0431	C4_2061
C4_0721	C4_2688
C4_0110	C4_3114
C4_0214	C4_2684
C4_2355	C4_3703
C4_1624	C4_1823
C4_1329	C4_1544
C4_3313	C4_4573
C4_0196	C4_1245
C4_0804	C4_0891
C4_0210	C4_0211
C4_2825	C4_4052
C4_0197	C4_0214
C4_0034	C4_0722
C4_1592	C4_3133
C4_1329	C4_1335
C4_0264	C4_4681
C4_1097	C4_4642
C4_0978	C4_4437
C4_0270	C4_2249
C4_0125	C4_1683
C4_0123	C4_2436
C4_0201	C4_2873
C4_1556	C4_2748
C4_0604	C4_2338
C4_1245	C4_4183
C4_2085	C4_3313
C4_2760	C4_2936
C4_0601	C4_0619
C4_0185	C4_1123
C4_1241	C4_4693
C4_2680	C4_3084
C4_0196	C4_0221
C4_0652	C4_4583
C4_3211	C4_3212
C4_2344	C4_3544
C4_2521	C4_3416
C4_2239	C4_4084
C4_2579	C4_2743
C4_4062	C4_4211
C4_0017	C4_2743
C4_1156	C4_2760
C4_3853	C4_4396
C4_1130	C4_1705
C4_1134	C4_4526
C4_4311	C4_4331
C4_4641	C4_4682
C4_3487	C4_3839
C4_0737	C4_1114
C4_0203	C4_1173
C4_4397	C4_4482
C4_4057	C4_4388
C4_2344	C4_3366
C4_2386	C4_2935
C4_3313	C4_4101
C4_0208	C4_3869
C4_0767	C4_3315
C4_2112	C4_3614
C4_0200	C4_3647
C4_2109	C4_2684
C4_0601	C4_4536
C4_1633	C4_2063
C4_0736	C4_2055
C4_0721	C4_1536
C4_0204	C4_0461
C4_2704	C4_3206
C4_1592	C4_3634
C4_1633	C4_4057
C4_0196	C4_1714
C4_0203	C4_4720
C4_0524	C4_3437
C4_0717	C4_2657
C4_0733	C4_4398
C4_2684	C4_4400
C4_3506	C4_3908
C4_2681	C4_4397
C4_0711	C4_0977
C4_0264	C4_4049
C4_1824	C4_2722
C4_0358	C4_1099
C4_0722	C4_0799
C4_1033	C4_4684
C4_0722	C4_1680
C4_4235	C4_4414
C4_0201	C4_3366
C4_3211	C4_4171
C4_0996	C4_1544
C4_0577	C4_4593
C4_3824	C4_4587
C4_0648	C4_2873
C4_0416	C4_4540
C4_0600	C4_2760
C4_0806	C4_2600
C4_0019	C4_0577
C4_0604	C4_1824
C4_0173	C4_2051
C4_0576	C4_1221
C4_2330	C4_3030
C4_1199	C4_2505
C4_0466	C4_2686
C4_4700	C4_4701
C4_2725	C4_4437
C4_3325	C4_4387
C4_2386	C4_3716
C4_3313	C4_4643
C4_2807	C4_3705
C4_1552	C4_2086
C4_1533	C4_2121
C4_0220	C4_2968
C4_0358	C4_3648
C4_4387	C4_4583
C4_0345	C4_4277
C4_0198	C4_0970
C4_2089	C4_3863
C4_0432	C4_1537
C4_3030	C4_3113
C4_2344	C4_2861
C4_3908	C4_4644
C4_2774	C4_2783
C4_0204	C4_4065
C4_0203	C4_1348
C4_2729	C4_3313
C4_0196	C4_0209
C4_3199	C4_3772
C4_1674	C4_2754
C4_1713	C4_3173
C4_0220	C4_2600
C4_3110	C4_3313
C4_2043	C4_2729
C4_1098	C4_4398
C4_2328	C4_2827
C4_1216	C4_4587
C4_2086	C4_2683
C4_0340	C4_0953
C4_0463	C4_0722
C4_3206	C4_4283
C4_0604	C4_0996
C4_2600	C4_4389
C4_0214	C4_2393
C4_1106	C4_4401
C4_0275	C4_2012
C4_2249	C4_3114
C4_0466	C4_3173
C4_4076	C4_4437
C4_0431	C4_2455
C4_1241	C4_3842
C4_0211	C4_0582
C4_0652	C4_4720
C4_4683	C4_4684
C4_3034	C4_3635
C4_3025	C4_3344
C4_0222	C4_0812
C4_0527	C4_3343
C4_0618	C4_1528
C4_0210	C4_3770
C4_0091	C4_2774
C4_1221	C4_4654
C4_2081	C4_3313
C4_1096	C4_4479
C4_0203	C4_3720
C4_2760	C4_4397
C4_0969	C4_4401
C4_1261	C4_4586
C4_0739	C4_2089
C4_0967	C4_1685
C4_0215	C4_3814
C4_0220	C4_0600
C4_0722	C4_3117
C4_3697	C4_3877
C4_0416	C4_3732
C4_1328	C4_2855
C4_0487	C4_0721
C4_0970	C4_4387
C4_0689	C4_1556
C4_2089	C4_2860
C4_0721	C4_2063
C4_1099	C4_2537
C4_0711	C4_2223
C4_0071	C4_0721
C4_0203	C4_0553
C4_0610	C4_2338
C4_0722	C4_1311
C4_0654	C4_4331
C4_2505	C4_3509
C4_0276	C4_4587
C4_0722	C4_4352
C4_0207	C4_4387
C4_0722	C4_1312
C4_3705	C4_3878
C4_0222	C4_0980
C4_1824	C4_3597
C4_1615	C4_2061
C4_0198	C4_4235
C4_1111	C4_3555
C4_1353	C4_1846
C4_0071	C4_1803
C4_1439	C4_2490
C4_0202	C4_0533
C4_0362	C4_2017
C4_1097	C4_1099
C4_3705	C4_4448
C4_2281	C4_4338
C4_0203	C4_0801
C4_1160	C4_3088
C4_3099	C4_3612
C4_0496	C4_1745
C4_0417	C4_3559
C4_0201	C4_4720
C4_0210	C4_1615
C4_2043	C4_4304
C4_0812	C4_2459
C4_3290	C4_4518
C4_3313	C4_4396
C4_0772	C4_3025
C4_0800	C4_1750
C4_1683	C4_2351
C4_0219	C4_2684
C4_0211	C4_2585
C4_0721	C4_2023
C4_0785	C4_0948
C4_0721	C4_0821
C4_0416	C4_3322
C4_0198	C4_3508
C4_0432	C4_4692
C4_2828	C4_2856
C4_0461	C4_4399
C4_0203	C4_3598
C4_1837	C4_3313
C4_0071	C4_1688
C4_0933	C4_2039
C4_1096	C4_1536
C4_2760	C4_3421
C4_3690	C4_4655
C4_0169	C4_3916
C4_3944	C4_4448
C4_0203	C4_4121
C4_0216	C4_3088
C4_3313	C4_4681
C4_2132	C4_2306
C4_2045	C4_4256
C4_0111	C4_4399
C4_0200	C4_3596
C4_0264	C4_0722
C4_0123	C4_0632
C4_2600	C4_3312
C4_0981	C4_1317
C4_0218	C4_3535
C4_0436	C4_3855
C4_0031	C4_4389
C4_1544	C4_2681
C4_2860	C4_3509
C4_4049	C4_4685
C4_0610	C4_1801
C4_2471	C4_3312
C4_2012	C4_3110
C4_1097	C4_1098
C4_0549	C4_4398
C4_0513	C4_0689
C4_2365	C4_4112
C4_2718	C4_4611
C4_0202	C4_3632
C4_3499	C4_3506
C4_1705	C4_3269
C4_3313	C4_3395
C4_1543	C4_4400
C4_0413	C4_4311
C4_0971	C4_4719
C4_0317	C4_0496
C4_1543	C4_4281
C4_0202	C4_2450
C4_3266	C4_4050
C4_0340	C4_3532
C4_0203	C4_2239
C4_0594	C4_2851
C4_0009	C4_2785
C4_0002	C4_3534
C4_0722	C4_1348
C4_0202	C4_1108
C4_0430	C4_4414
C4_0209	C4_0341
C4_1552	C4_4414
C4_2760	C4_3132
C4_0203	C4_4385
C4_0341	C4_2894
C4_0125	C4_2355
C4_2055	C4_2684
C4_0196	C4_0404
C4_0830	C4_2854
C4_0430	C4_1633
C4_4167	C4_4397
C4_1073	C4_3426
C4_1106	C4_4586
C4_1541	C4_3140
C4_0205	C4_0772
C4_2386	C4_3132
C4_3602	C4_3946
C4_2761	C4_4661
C4_0271	C4_3556
C4_0198	C4_0219
C4_0221	C4_0806
C4_0432	C4_4708
C4_1099	C4_2775
C4_2471	C4_4235
C4_0812	C4_1108
C4_1245	C4_3611
C4_0047	C4_0722
C4_3072	C4_4387
C4_0214	C4_0561
C4_0221	C4_2378
C4_0825	C4_0971
C4_0615	C4_3506
C4_0577	C4_1704
C4_0199	C4_4479
C4_0196	C4_3632
C4_0155	C4_2242
C4_3313	C4_4277
C4_0341	C4_0525
C4_0341	C4_3577
C4_2774	C4_3814
C4_0168	C4_0664
C4_1541	C4_3133
C4_0604	C4_0607
C4_0948	C4_2342
C4_0637	C4_3816
C4_0948	C4_2763
C4_2746	C4_4107
C4_0576	C4_3132
C4_0806	C4_3312
C4_4038	C4_4396
C4_0201	C4_4306
C4_3313	C4_4487
C4_0123	C4_2856
C4_2090	C4_3599
C4_0218	C4_1106
C4_0200	C4_0969
C4_3894	C4_4399
C4_0068	C4_3770
C4_0203	C4_0806
C4_0203	C4_4396
C4_2063	C4_4701
C4_0087	C4_2055
C4_0409	C4_3030
C4_2216	C4_4387
C4_4217	C4_4226
C4_0618	C4_0722
C4_0648	C4_2068
C4_4235	C4_4401
C4_1804	C4_2330
C4_0199	C4_3312
C4_3868	C4_4593
C4_3313	C4_4437
C4_4341	C4_4398
C4_0341	C4_0620
C4_2682	C4_4185
C4_1095	C4_4398
C4_0210	C4_3597
C4_0211	C4_1106
C4_0825	C4_4398
C4_2615	C4_4587
C4_0948	C4_2097
C4_2760	C4_3519
C4_0009	C4_3962
C4_1054	C4_2754
C4_0208	C4_4720
C4_3772	C4_4554
C4_0203	C4_3607
C4_1514	C4_4397
C4_0119	C4_0738
C4_3509	C4_4682
C4_1439	C4_1685
C4_2299	C4_4186
C4_0002	C4_2327
C4_0812	C4_2850
C4_0967	C4_1096
C4_0210	C4_4654
C4_0196	C4_0206
C4_0309	C4_0934
C4_3313	C4_4684
C4_0212	C4_0461
C4_0203	C4_2012
C4_0184	C4_4685
C4_2949	C4_3126
C4_3622	C4_4387
C4_2760	C4_2785
C4_0792	C4_1273
C4_3613	C4_4398
C4_1824	C4_4181
C4_2022	C4_2681
C4_2116	C4_2684
C4_0202	C4_2684
C4_0601	C4_3814
C4_0197	C4_3894
C4_3041	C4_3770
C4_3825	C4_4437
C4_0722	C4_0823
C4_2012	C4_4579
C4_0145	C4_3852
C4_0218	C4_3703
C4_0883	C4_2019
C4_0430	C4_1896
C4_0652	C4_3752
C4_0176	C4_1096
C4_4600	C4_4683
C4_0183	C4_3720
C4_0618	C4_0620
C4_2828	C4_2860
C4_0218	C4_1236
C4_0532	C4_2063
C4_0949	C4_4398
C4_2109	C4_4582
C4_0340	C4_1105
C4_0439	C4_3509
C4_0202	C4_3498
C4_3030	C4_3361
C4_0200	C4_4450
C4_3869	C4_4390
C4_0594	C4_4684
C4_0216	C4_1564
C4_0196	C4_3508
C4_4046	C4_4583
C4_0717	C4_2042
C4_2684	C4_3022
C4_0812	C4_3749
C4_0722	C4_2594
C4_0204	C4_4450
C4_3030	C4_4065
C4_0126	C4_4521
C4_1791	C4_4672
C4_0806	C4_4389
C4_3544	C4_4400
C4_3030	C4_4533
C4_0222	C4_3098
C4_3126	C4_4185
C4_1561	C4_3313
C4_0981	C4_4389
C4_2088	C4_2240
C4_1096	C4_1109
C4_0527	C4_3342
C4_1926	C4_3084
C4_0722	C4_4488
C4_0890	C4_2785
C4_0601	C4_3597
C4_1367	C4_3506
C4_0608	C4_4437
C4_0206	C4_1824
C4_0638	C4_1104
C4_0197	C4_2683
C4_1682	C4_3598
C4_0162	C4_0200
C4_0653	C4_0982
C4_0197	C4_0950
C4_2012	C4_3634
C4_1104	C4_3409
C4_2684	C4_3774
C4_1217	C4_1729
C4_4398	C4_4520
C4_0220	C4_2684
C4_1096	C4_1528
C4_1187	C4_2852
C4_3506	C4_3824
C4_0722	C4_0970
C4_0721	C4_4388
C4_0683	C4_3506
C4_2462	C4_2463
C4_3406	C4_4074
C4_1108	C4_2906
C4_2703	C4_3239
C4_0071	C4_2081
C4_3313	C4_4486
C4_0209	C4_2240
C4_0806	C4_3880
C4_0927	C4_1169
C4_0208	C4_0218
C4_0050	C4_2012
C4_0413	C4_2386
C4_0982	C4_4400
C4_2684	C4_2772
C4_0722	C4_3213
C4_2618	C4_3426
C4_0297	C4_2085
C4_1317	C4_3534
C4_0212	C4_0237
C4_0200	C4_3426
C4_3175	C4_3314
C4_0669	C4_1112
C4_1512	C4_1534
C4_0203	C4_4240
C4_2086	C4_2826
C4_3037	C4_3312
C4_1895	C4_2085
C4_0220	C4_4643
C4_1096	C4_4254
C4_2682	C4_2916
C4_2459	C4_4398
C4_0722	C4_3502
C4_0983	C4_3014
C4_2085	C4_2684
C4_0971	C4_2833
C4_1348	C4_1850
C4_0208	C4_3752
C4_2393	C4_4587
C4_1316	C4_2032
C4_0722	C4_2088
C4_0630	C4_4493
C4_0276	C4_4226
C4_2393	C4_2684
C4_1956	C4_4118
C4_0722	C4_4387
C4_0561	C4_0721
C4_3154	C4_4537
C4_2659	C4_2748
C4_0685	C4_3313
C4_2379	C4_2393
C4_0119	C4_2012
C4_0310	C4_4167
C4_3916	C4_4515
C4_0970	C4_4399
C4_2353	C4_4719
C4_0218	C4_0461
C4_2249	C4_3313
C4_1663	C4_4479
C4_4587	C4_4643
C4_4398	C4_4472
C4_0323	C4_0969
C4_2507	C4_3426
C4_0516	C4_4084
C4_4539	C4_4540
C4_0491	C4_3409
C4_2063	C4_3916
C4_0432	C4_2459
C4_4389	C4_4583
C4_0208	C4_1106
C4_0002	C4_0297
C4_2061	C4_4396
C4_2600	C4_3366
C4_0721	C4_2582
C4_1824	C4_2741
C4_0214	C4_4479
C4_0238	C4_3084
C4_0214	C4_1098
C4_2663	C4_4387
C4_4112	C4_4626
C4_0301	C4_2795
C4_0202	C4_3602
C4_2615	C4_4398
C4_0199	C4_0218
C4_1804	C4_4661
C4_0601	C4_0821
C4_0208	C4_1105
C4_0978	C4_4606
C4_1061	C4_2722
C4_2446	C4_4398
C4_0123	C4_1759
C4_0971	C4_3401
C4_1803	C4_4641
C4_4217	C4_4603
C4_0461	C4_2051
C4_1173	C4_4388
C4_2012	C4_4397
C4_0721	C4_3114
C4_0340	C4_4583
C4_0432	C4_1595
C4_0091	C4_0430
C4_1063	C4_3312
C4_2828	C4_3243
C4_0416	C4_2135
C4_3839	C4_4437
C4_3544	C4_3770
C4_2729	C4_3863
C4_1592	C4_4352
C4_2013	C4_4718
C4_0809	C4_2681
C4_2617	C4_3088
C4_2236	C4_2388
C4_0200	C4_2784
C4_1713	C4_3878
C4_0823	C4_4408
C4_0110	C4_0933
C4_2851	C4_4504
C4_0258	C4_2482
C4_0341	C4_1846
C4_0210	C4_3498
C4_0302	C4_1228
C4_0105	C4_3366
C4_2761	C4_3508
C4_1108	C4_4398
C4_1353	C4_2249
C4_0885	C4_4097
C4_2249	C4_4504
C4_0654	C4_3940
C4_0736	C4_3775
C4_1528	C4_3918
C4_0197	C4_3597
C4_3319	C4_3752
C4_2393	C4_3852
C4_0830	C4_2456
C4_2327	C4_4387
C4_2774	C4_3204
C4_1099	C4_1835
C4_1096	C4_2240
C4_1534	C4_1545
C4_3852	C4_4397
C4_0949	C4_2671
C4_0275	C4_3325
C4_2507	C4_3366
C4_2276	C4_3599
C4_0208	C4_0654
C4_0111	C4_0218
C4_0214	C4_0954
C4_3894	C4_4306
C4_0200	C4_3145
C4_0202	C4_3319
C4_2063	C4_3308
C4_1741	C4_2088
C4_0340	C4_4065
C4_2594	C4_3313
C4_0173	C4_0214
C4_2725	C4_3313
C4_2680	C4_3322
C4_3313	C4_4298
C4_1063	C4_2827
C4_1654	C4_4050
C4_0218	C4_2509
C4_2729	C4_4304
C4_0200	C4_4560
C4_0310	C4_0496
C4_0969	C4_1823
C4_0431	C4_4414
C4_0214	C4_3204
C4_0172	C4_0200
C4_2450	C4_4342
C4_0030	C4_0812
C4_2783	C4_4683
C4_0721	C4_3869
C4_1105	C4_4565
C4_1096	C4_2344
C4_0686	C4_1096
C4_3853	C4_3908
C4_0722	C4_2952
C4_0722	C4_3175
C4_0977	C4_4065
C4_1683	C4_2856
C4_2683	C4_3148
C4_0430	C4_4520
C4_2761	C4_4437
C4_0523	C4_1800
C4_0416	C4_4397
C4_2692	C4_3233
C4_2352	C4_4304
C4_0207	C4_0432
C4_2823	C4_2832
C4_3438	C4_3908
C4_0620	C4_3411
C4_1714	C4_3313
C4_1337	C4_1341
C4_0416	C4_4052
C4_1815	C4_3908
C4_2018	C4_2019
C4_0200	C4_4121
C4_0203	C4_3190
C4_3519	C4_4254
C4_0203	C4_2670
C4_3313	C4_3506
C4_4171	C4_4708
C4_0770	C4_1031
C4_0896	C4_4183
C4_0203	C4_2879
C4_1221	C4_4306
C4_2254	C4_3119
C4_0341	C4_1683
C4_3206	C4_3544
C4_0411	C4_4719
C4_0429	C4_0431
C4_1097	C4_2088
C4_4050	C4_4058
C4_1956	C4_2879
C4_2139	C4_4437
C4_0202	C4_2600
C4_1856	C4_3955
C4_0652	C4_4693
C4_2825	C4_2830
C4_1074	C4_4672
C4_2683	C4_4708
C4_2012	C4_2434
C4_1228	C4_3199
C4_1335	C4_2238
C4_3175	C4_4578
C4_3059	C4_4400
C4_1094	C4_3752
C4_2847	C4_4641
C4_0601	C4_4389
C4_2012	C4_2893
C4_3759	C4_4521
C4_1132	C4_4341
C4_0416	C4_2051
C4_0197	C4_4398
C4_0906	C4_3487
C4_3882	C4_4396
C4_0949	C4_3522
C4_0197	C4_3539
C4_2484	C4_3705
C4_2471	C4_4487
C4_0528	C4_4576
C4_3312	C4_4437
C4_0722	C4_1177
C4_3014	C4_3135
C4_0604	C4_2032
C4_0461	C4_0648
C4_3132	C4_3532
C4_1704	C4_2727
C4_1236	C4_3509
C4_0214	C4_4291
C4_0204	C4_0211
C4_0214	C4_1750
C4_1130	C4_4217
C4_0615	C4_4643
C4_0091	C4_0804
C4_3880	C4_4121
C4_0210	C4_3814
C4_0270	C4_4438
C4_0890	C4_2761
C4_3366	C4_4566
C4_2254	C4_3506
C4_3054	C4_4587
C4_0340	C4_0982
C4_2328	C4_2856
C4_0439	C4_3426
C4_1096	C4_4482
C4_0830	C4_2424
C4_1110	C4_2327
C4_0812	C4_2585
C4_0601	C4_3775
C4_0342	C4_1704
C4_3228	C4_3598
C4_0785	C4_2021
C4_4387	C4_4641
C4_0549	C4_1100
C4_1096	C4_1107
C4_0211	C4_0341
C4_3254	C4_4217
C4_0210	C4_3104
C4_2968	C4_4645
C4_0200	C4_3703
C4_0432	C4_1633
C4_0714	C4_3869
C4_0200	C4_1370
C4_0198	C4_4050
C4_1743	C4_3126
C4_0600	C4_3072
C4_0948	C4_1348
C4_0075	C4_0221
C4_0806	C4_4259
C4_1094	C4_3186
C4_0805	C4_1181
C4_2015	C4_4437
C4_0199	C4_1095
C4_2682	C4_4586
C4_0172	C4_1225
C4_0196	C4_3611
C4_0341	C4_2826
C4_1745	C4_3253
C4_0721	C4_2013
C4_0110	C4_1338
C4_1234	C4_1616
C4_3192	C4_4431
C4_0270	C4_2656
C4_0200	C4_0209
C4_0197	C4_3366
C4_1099	C4_4177
C4_1134	C4_4343
C4_3611	C4_4681
C4_0527	C4_3936
C4_0218	C4_0982
C4_0503	C4_0504
C4_4539	C4_4548
C4_0221	C4_4400
C4_2757	C4_4168
C4_2749	C4_4398
C4_0196	C4_2338
C4_0722	C4_3312
C4_1824	C4_3325
C4_0169	C4_4398
C4_0202	C4_4718
C4_2916	C4_3026
C4_0722	C4_3243
C4_0216	C4_4469
C4_0200	C4_4240
C4_0936	C4_2328
C4_2464	C4_3313
C4_2341	C4_2850
C4_0722	C4_3239
C4_0218	C4_0317
C4_1128	C4_2684
C4_0221	C4_3813
C4_0030	C4_4398
C4_0133	C4_3479
C4_3091	C4_4487
C4_2744	C4_4396
C4_0112	C4_0403
C4_0812	C4_4720
C4_0416	C4_2683
C4_3268	C4_3369
C4_0125	C4_1691
C4_0210	C4_0410
C4_0996	C4_2873
C4_1545	C4_3212
C4_0175	C4_3437
C4_2684	C4_3126
C4_0216	C4_4283
C4_2298	C4_3313
C4_1687	C4_2710
C4_0654	C4_3366
C4_0204	C4_3597
C4_0220	C4_2448
C4_3160	C4_3697
C4_0437	C4_2460
C4_0722	C4_3725
C4_2507	C4_3544
C4_0198	C4_3426
C4_1852	C4_2729
C4_1808	C4_4212
C4_2254	C4_3606
C4_0208	C4_1824
C4_0212	C4_3648
C4_2445	C4_3634
C4_1956	C4_2943
C4_4183	C4_4387
C4_0648	C4_2861
C4_0002	C4_0276
C4_0197	C4_2474
C4_0977	C4_4226
C4_2012	C4_4659
C4_4050	C4_4181
C4_0430	C4_1436
C4_0604	C4_3192
C4_0071	C4_4389
C4_4343	C4_4346
C4_0978	C4_2824
C4_3945	C4_4437
C4_2856	C4_4401
C4_0982	C4_4185
C4_2342	C4_2856
C4_2733	C4_2782
C4_2086	C4_2090
C4_1607	C4_3312
C4_0325	C4_1808
C4_3599	C4_4551
C4_0203	C4_0711
C4_0222	C4_0601
C4_0091	C4_0795
C4_1068	C4_3716
C4_0814	C4_4649
C4_1796	C4_2699
C4_1181	C4_3312
C4_3030	C4_3535
C4_1107	C4_3597
C4_0220	C4_4525
C4_1211	C4_2267
C4_2680	C4_2872
C4_0009	C4_2055
C4_1368	C4_2132
C4_0722	C4_4566
C4_0318	C4_4566
C4_1241	C4_2238
C4_0210	C4_2068
C4_0214	C4_4343
C4_4396	C4_4397
C4_2642	C4_3121
C4_3322	C4_4396
C4_2872	C4_4400
C4_0962	C4_4185
C4_0496	C4_4214
C4_0719	C4_0967
C4_1151	C4_4437
C4_0220	C4_3211
C4_0091	C4_0786
C4_1616	C4_2681
C4_0197	C4_0954
C4_0218	C4_4166
C4_2081	C4_4065
C4_3501	C4_3502
C4_1096	C4_3366
C4_0203	C4_0346
C4_4587	C4_4681
C4_0200	C4_4346
C4_0200	C4_3855
C4_0812	C4_2068
C4_0065	C4_0722
C4_1729	C4_4074
C4_3312	C4_4379
C4_0203	C4_2348
C4_1245	C4_3375
C4_1329	C4_2482
C4_0200	C4_3544
C4_0620	C4_1329
C4_0231	C4_0290
C4_0308	C4_2906
C4_1096	C4_1247
C4_0218	C4_0391
C4_1329	C4_4587
C4_0722	C4_4685
C4_0454	C4_0722
C4_1674	C4_3426
C4_0197	C4_3908
C4_0652	C4_3632
C4_2085	C4_4437
C4_0608	C4_0722
C4_2680	C4_4642
C4_2602	C4_4052
C4_0610	C4_2746
C4_1122	C4_4720
C4_2949	C4_2952
C4_2856	C4_3239
C4_1098	C4_4642
C4_2353	C4_4631
C4_1242	C4_2828
C4_0745	C4_1361
C4_2684	C4_4605
C4_0121	C4_4084
C4_0198	C4_0264
C4_0197	C4_4240
C4_2785	C4_4598
C4_3366	C4_4389
C4_0192	C4_3375
C4_4387	C4_4535
C4_2509	C4_3880
C4_0341	C4_0568
C4_3313	C4_4400
C4_3705	C4_4065
C4_2760	C4_2761
C4_0890	C4_3313
C4_2088	C4_2089
C4_3558	C4_3559
C4_2509	C4_4389
C4_0091	C4_3597
C4_0198	C4_4674
C4_1096	C4_3498
C4_0955	C4_3705
C4_0618	C4_2353
C4_4062	C4_4437
C4_1130	C4_2085
C4_0345	C4_2748
C4_1663	C4_3544
C4_1312	C4_1317
C4_3114	C4_3596
C4_0220	C4_2390
C4_0732	C4_3522
C4_0264	C4_2088
C4_0722	C4_3945
C4_3170	C4_3171
C4_1328	C4_4584
C4_1096	C4_2012
C4_0653	C4_2783
C4_0197	C4_4598
C4_2684	C4_3361
C4_2661	C4_2663
C4_0030	C4_0607
C4_0973	C4_4398
C4_3911	C4_4567
C4_0722	C4_1590
C4_1794	C4_3705
C4_0205	C4_2683
C4_1128	C4_2012
C4_0346	C4_1639
C4_3544	C4_3916
C4_0391	C4_0806
C4_0203	C4_4491
C4_0523	C4_3654
C4_0064	C4_2681
C4_1312	C4_4398
C4_1429	C4_2774
C4_2240	C4_4641
C4_2254	C4_4387
C4_3760	C4_4128
C4_2378	C4_3588
C4_2682	C4_3622
C4_2090	C4_2830
C4_2088	C4_2830
C4_0209	C4_2237
C4_4552	C4_4587
C4_0169	C4_2450
C4_3426	C4_3916
C4_0220	C4_1106
C4_1704	C4_4507
C4_2893	C4_3908
C4_1311	C4_3491
C4_0221	C4_4311
C4_0192	C4_4396
C4_2774	C4_2839
C4_1831	C4_3313
C4_2338	C4_2785
C4_2826	C4_4180
C4_0350	C4_3544
C4_1823	C4_3332
C4_4394	C4_4562
C4_0219	C4_3940
C4_0430	C4_2865
C4_2012	C4_3364
C4_0685	C4_0948
C4_0119	C4_2681
C4_3322	C4_3506
C4_0722	C4_3918
C4_1717	C4_3852
C4_0436	C4_1709
C4_2249	C4_4354
C4_0118	C4_0119
C4_0722	C4_1579
C4_0936	C4_1130
C4_2315	C4_4400
C4_1074	C4_3313
C4_0432	C4_4401
C4_0601	C4_4343
C4_0003	C4_0949
C4_0969	C4_1685
C4_1061	C4_3936
C4_0478	C4_2461
C4_1361	C4_2357
C4_2392	C4_3959
C4_0432	C4_2494
C4_2726	C4_2935
C4_2509	C4_2851
C4_1134	C4_2743
C4_2279	C4_3266
C4_0341	C4_2851
C4_0031	C4_4398
C4_0123	C4_3364
C4_1130	C4_4540
C4_0722	C4_2830
C4_1704	C4_3199
C4_0112	C4_0231
C4_0593	C4_0936
C4_0590	C4_1245
C4_1316	C4_3534
C4_0532	C4_1327
C4_0685	C4_2851
C4_1566	C4_2587
C4_0647	C4_1134
C4_2083	C4_2084
C4_0321	C4_3720
C4_0203	C4_2843
C4_2828	C4_2829
C4_2594	C4_2606
C4_0812	C4_4583
C4_0231	C4_1032
C4_1556	C4_2682
C4_0971	C4_2783
C4_0203	C4_4116
C4_0203	C4_2061
C4_0002	C4_0310
C4_0648	C4_2393
C4_0220	C4_2348
C4_0316	C4_4720
C4_0029	C4_2770
C4_2298	C4_2299
C4_0806	C4_4307
C4_2331	C4_3022
C4_2338	C4_3637
C4_0600	C4_1128
C4_2490	C4_3637
C4_0183	C4_4450
C4_1033	C4_3908
C4_2582	C4_2860
C4_2606	C4_4429
C4_0197	C4_0654
C4_1818	C4_3119
C4_0216	C4_1824
C4_0722	C4_0955
C4_1032	C4_2598
C4_0430	C4_0962
C4_2774	C4_3228
C4_2303	C4_4276
C4_3207	C4_4183
C4_0200	C4_3098
C4_0009	C4_4588
C4_0409	C4_0648
C4_1824	C4_2341
C4_0200	C4_2879
C4_0203	C4_4254
C4_0948	C4_1766
C4_2063	C4_3458
C4_0200	C4_0981
C4_0341	C4_4566
C4_0324	C4_3084
C4_2012	C4_2216
C4_2916	C4_3775
C4_4675	C4_4677
C4_2785	C4_3504
C4_0653	C4_2906
C4_0214	C4_2460
C4_4398	C4_4401
C4_0322	C4_4396
C4_0222	C4_3869
C4_2121	C4_2681
C4_4461	C4_4683
C4_0405	C4_2860
C4_0722	C4_2087
C4_0889	C4_2856
C4_3325	C4_4639
C4_0197	C4_4235
C4_3313	C4_4235
C4_0200	C4_2155
C4_0221	C4_0652
C4_0431	C4_3597
C4_1199	C4_3084
C4_1057	C4_3312
C4_2029	C4_4683
C4_1111	C4_4387
C4_0603	C4_2445
C4_0030	C4_3098
C4_0202	C4_4343
C4_0793	C4_4387
C4_0748	C4_2828
C4_0203	C4_2730
C4_0279	C4_0321
C4_2445	C4_4399
C4_0413	C4_2055
C4_0982	C4_4389
C4_1372	C4_2459
C4_3537	C4_4388
C4_0496	C4_0821
C4_0295	C4_3597
C4_3269	C4_4539
C4_4049	C4_4401
C4_0432	C4_2086
C4_1615	C4_3602
C4_0652	C4_4385
C4_0110	C4_3313
C4_1794	C4_4336
C4_0204	C4_4396
C4_0198	C4_1221
C4_2752	C4_3637
C4_0270	C4_3314
C4_2785	C4_3544
C4_0432	C4_1032
C4_0220	C4_0969
C4_3648	C4_4118
C4_0030	C4_0340
C4_1750	C4_2752
C4_0197	C4_0222
C4_2783	C4_4586
C4_2023	C4_2085
C4_1122	C4_1541
C4_0221	C4_0814
C4_1245	C4_2937
C4_0197	C4_0212
C4_0830	C4_2906
C4_0047	C4_4639
C4_1096	C4_3322
C4_3313	C4_3624
C4_2235	C4_4235
C4_3313	C4_3487
C4_3312	C4_3599
C4_0721	C4_3611
C4_0198	C4_1106
C4_0532	C4_1335
C4_0345	C4_3313
C4_0615	C4_3324
C4_2249	C4_3916
C4_0885	C4_3883
C4_0983	C4_2482
C4_1106	C4_3366
C4_2341	C4_4578
C4_3313	C4_3955
C4_0722	C4_2757
C4_3505	C4_4673
C4_1098	C4_3322
C4_0210	C4_0478
C4_2681	C4_3325
C4_2727	C4_3325
C4_0717	C4_4217
C4_4049	C4_4683
C4_0121	C4_2587
C4_0432	C4_2730
C4_0198	C4_0498
C4_3506	C4_3611
C4_0199	C4_3072
C4_0722	C4_2268
C4_0731	C4_3117
C4_0198	C4_4641
C4_1532	C4_2688
C4_0263	C4_2012
C4_0526	C4_3599
C4_3852	C4_4539
C4_0176	C4_2938
C4_0313	C4_3313
C4_2455	C4_4587
C4_0461	C4_4586
C4_2012	C4_2034
C4_0717	C4_2097
C4_0890	C4_3916
C4_0214	C4_0221
C4_0207	C4_2851
C4_4486	C4_4553
C4_0155	C4_4049
C4_2778	C4_2860
C4_0722	C4_2012
C4_2298	C4_4700
C4_2729	C4_2748
C4_0205	C4_4181
C4_0466	C4_3621
C4_0722	C4_3090
C4_3602	C4_3635
C4_0529	C4_0722
C4_0722	C4_2807
C4_1593	C4_4418
C4_0046	C4_0196
C4_0340	C4_3597
C4_2297	C4_3908
C4_1766	C4_3254
C4_3409	C4_3426
C4_1119	C4_4116
C4_1111	C4_2445
C4_0197	C4_2338
C4_3717	C4_4526
C4_2012	C4_2086
C4_0184	C4_0531
C4_0184	C4_0199
C4_0977	C4_4389
C4_0263	C4_4534
C4_0198	C4_4469
C4_0808	C4_4719
C4_0403	C4_2719
C4_4693	C4_4718
C4_0203	C4_2598
C4_0202	C4_3532
C4_0209	C4_0813
C4_0293	C4_0722
C4_3084	C4_3602
C4_0432	C4_1111
C4_0346	C4_2752
C4_0648	C4_3313
C4_2893	C4_4673
C4_1063	C4_3529
C4_2682	C4_3313
C4_2893	C4_3312
C4_0030	C4_0197
C4_3775	C4_4642
C4_1106	C4_3207
C4_2683	C4_3598
C4_0210	C4_1753
C4_2471	C4_3908
C4_0667	C4_4437
C4_0202	C4_3312
C4_3878	C4_3908
C4_2785	C4_3945
C4_1824	C4_2327
C4_0214	C4_0222
C4_0220	C4_0461
C4_0432	C4_3207
C4_1753	C4_2063
C4_0688	C4_3314
C4_2878	C4_3361
C4_1685	C4_2605
C4_0576	C4_3860
C4_2127	C4_3955
C4_0804	C4_3313
C4_0432	C4_3648
C4_0198	C4_1528
C4_0030	C4_4720
C4_2683	C4_3313
C4_0615	C4_4065
C4_0647	C4_4396
C4_0532	C4_4235
C4_0890	C4_4398
C4_3312	C4_3436
C4_0721	C4_1534
C4_0002	C4_3121
C4_4684	C4_4688
C4_2471	C4_3090
C4_0754	C4_3313
C4_1726	C4_4398
C4_2850	C4_3633
C4_2860	C4_3878
C4_3174	C4_3759
C4_0466	C4_1836
C4_0203	C4_3611
C4_0412	C4_4398
C4_0264	C4_3313
C4_0199	C4_1688
C4_2851	C4_4682
C4_1102	C4_4437
C4_0218	C4_3544
C4_1824	C4_4401
C4_1063	C4_1729
C4_3229	C4_4399
C4_2484	C4_2906
C4_0183	C4_4558
C4_0200	C4_0806
C4_0196	C4_0416
C4_0180	C4_4342
C4_4112	C4_4565
C4_1054	C4_3084
C4_0667	C4_4387
C4_0204	C4_2670
C4_3705	C4_4343
C4_0722	C4_1594
C4_2072	C4_4491
C4_1518	C4_3025
C4_0089	C4_3460
C4_0017	C4_2757
C4_0220	C4_4240
C4_2160	C4_2859
C4_0600	C4_0969
C4_0319	C4_0320
C4_1239	C4_3504
C4_2826	C4_2856
C4_0200	C4_4402
C4_0220	C4_0620
C4_1245	C4_3519
C4_2249	C4_3290
C4_0654	C4_4583
C4_2681	C4_3313
C4_0199	C4_2507
C4_0806	C4_1096
C4_0669	C4_4611
C4_1663	C4_3697
C4_2046	C4_4605
C4_0220	C4_3607
C4_1205	C4_3633
C4_3894	C4_4587
C4_2023	C4_3633
C4_0270	C4_0594
C4_0212	C4_2850
C4_0637	C4_2851
C4_0209	C4_2684
C4_1096	C4_1956
C4_0812	C4_0950
C4_3211	C4_3852
C4_0220	C4_3880
C4_0577	C4_2748
C4_3732	C4_3865
C4_0667	C4_3268
C4_1088	C4_3717
C4_0203	C4_4407
C4_0964	C4_2254
C4_1223	C4_4649
C4_4587	C4_4615
C4_1092	C4_3732
C4_0685	C4_4402
C4_0721	C4_4343
C4_4311	C4_4642
C4_0936	C4_3509
C4_0715	C4_0722
C4_3030	C4_3175
C4_4387	C4_4683
C4_0212	C4_1151
C4_0220	C4_3603
C4_0933	C4_3598
C4_1542	C4_1543
C4_3239	C4_4114
C4_0158	C4_2878
C4_0748	C4_2338
C4_0430	C4_3072
C4_0176	C4_1104
C4_0607	C4_4046
C4_1304	C4_4203
C4_2681	C4_3204
C4_1245	C4_4587
C4_0173	C4_3366
C4_0198	C4_0222
C4_0604	C4_4401
C4_0404	C4_0409
C4_3544	C4_3852
C4_2249	C4_3199
C4_0197	C4_0340
C4_2856	C4_3088
C4_0212	C4_0969
C4_2748	C4_2846
C4_0173	C4_0210
C4_0216	C4_0461
C4_2749	C4_3865
C4_0207	C4_2344
C4_1063	C4_2829
C4_1098	C4_4387
C4_0340	C4_2459
C4_1134	C4_2765
C4_3246	C4_4397
C4_0218	C4_3860
C4_0654	C4_0806
C4_0198	C4_4049
C4_0681	C4_1245
C4_2086	C4_2825
C4_0208	C4_0209
C4_0785	C4_4217
C4_1096	C4_4536
C4_0210	C4_0821
C4_0200	C4_0967
C4_2068	C4_4401
C4_0722	C4_3325
C4_0648	C4_4720
C4_0202	C4_3508
C4_1221	C4_2055
C4_0721	C4_2322
C4_0181	C4_1073
C4_0216	C4_3732
C4_0201	C4_0203
C4_0209	C4_1105
C4_0722	C4_2330
C4_1096	C4_2113
C4_0197	C4_2460
C4_0601	C4_2452
C4_3597	C4_4398
C4_4360	C4_4587
C4_0604	C4_4414
C4_3242	C4_3363
C4_1173	C4_4587
C4_0967	C4_2860
C4_2012	C4_4526
C4_0721	C4_3199
C4_1310	C4_2390
C4_2121	C4_4388
C4_2493	C4_2494
C4_0111	C4_0200
C4_0615	C4_3894
C4_0222	C4_0604
C4_2341	C4_3597
C4_0113	C4_1683
C4_0075	C4_2249
C4_0610	C4_2012
C4_2341	C4_4385
C4_0737	C4_2320
C4_0409	C4_4388
C4_0200	C4_3577
C4_0722	C4_3535
C4_0717	C4_4593
C4_0778	C4_4437
C4_0071	C4_1173
C4_0110	C4_3312
C4_1663	C4_2617
C4_0201	C4_2089
C4_0413	C4_2331
C4_0198	C4_4540
C4_1106	C4_1338
C4_0259	C4_3917
C4_0722	C4_1670
C4_0829	C4_1543
C4_3312	C4_3769
C4_1308	C4_1322
C4_0012	C4_2906
C4_0220	C4_0963
C4_1096	C4_3694
C4_2012	C4_2090
C4_0795	C4_3176
C4_0216	C4_3597
C4_2727	C4_3652
C4_0198	C4_0346
C4_1130	C4_2097
C4_0212	C4_1824
C4_3126	C4_4311
C4_0795	C4_3098
C4_0220	C4_3030
C4_0963	C4_4401
C4_0967	C4_3544
C4_0717	C4_2306
C4_0001	C4_2681
C4_0071	C4_2491
C4_0941	C4_1537
C4_1106	C4_4398
C4_3268	C4_3852
C4_2824	C4_2856
C4_0890	C4_2960
C4_0340	C4_4437
C4_4583	C4_4587
C4_0647	C4_3813
C4_0222	C4_3351
C4_4387	C4_4398
C4_0341	C4_2879
C4_2659	C4_3863
C4_2110	C4_4407
C4_0985	C4_1328
C4_4682	C4_4719
C4_3702	C4_4673
C4_0379	C4_1312
C4_0087	C4_0830
C4_3595	C4_4485
C4_0722	C4_2090
C4_2684	C4_4399
C4_2088	C4_3852
C4_2088	C4_2711
C4_3268	C4_3764
C4_0173	C4_0600
C4_2068	C4_2680
C4_0200	C4_0958
C4_0224	C4_1349
C4_0653	C4_2459
C4_1185	C4_3824
C4_0111	C4_0222
C4_0431	C4_2068
C4_0002	C4_1729
C4_0198	C4_3752
C4_4504	C4_4507
C4_0196	C4_3878
C4_0505	C4_0830
C4_2013	C4_2681
C4_0340	C4_1804
C4_3853	C4_4114
C4_0221	C4_0967
C4_1561	C4_2505
C4_0615	C4_4598
C4_0200	C4_3764
C4_0430	C4_1183
C4_1353	C4_3732
C4_4217	C4_4487
C4_0196	C4_2683
C4_1107	C4_2681
C4_0963	C4_2224
C4_0207	C4_1335
C4_1533	C4_2012
C4_2032	C4_2393
C4_2388	C4_4553
C4_3160	C4_4062
C4_0811	C4_2085
C4_0209	C4_4578
C4_3814	C4_4586
C4_1833	C4_4402
C4_0196	C4_2085
C4_2574	C4_3211
C4_0977	C4_2116
C4_3314	C4_4418
C4_0222	C4_4389
C4_1327	C4_1328
C4_0133	C4_1663
C4_2684	C4_4431
C4_3322	C4_3359
C4_1205	C4_3135
C4_0030	C4_0031
C4_0981	C4_4720
C4_0203	C4_4583
C4_0218	C4_4720
C4_2281	C4_4539
C4_0655	C4_4450
C4_0722	C4_1370
C4_2217	C4_4305
C4_2785	C4_3597
C4_1078	C4_1808
C4_0197	C4_1156
C4_3411	C4_3697
C4_0610	C4_0689
C4_0002	C4_1065
C4_1729	C4_2830
C4_0202	C4_2615
C4_0297	C4_2730
C4_0202	C4_2460
C4_0238	C4_4414
C4_0200	C4_2240
C4_2824	C4_2833
C4_0829	C4_3498
C4_0981	C4_3013
C4_3351	C4_3705
C4_0812	C4_4674
C4_0197	C4_3842
C4_1096	C4_3154
C4_0200	C4_0207
C4_0153	C4_4683
C4_3312	C4_3506
C4_0123	C4_4256
C4_3312	C4_4303
C4_0198	C4_0953
C4_0211	C4_3860
C4_3312	C4_4486
C4_0202	C4_0953
C4_0681	C4_2055
C4_2088	C4_3911
C4_0648	C4_2061
C4_2783	C4_4052
C4_1221	C4_3775
C4_2659	C4_4698
C4_1128	C4_3313
C4_3772	C4_3860
C4_1310	C4_2254
C4_0069	C4_2856
C4_0110	C4_1836
C4_0769	C4_2600
C4_2579	C4_2684
C4_0430	C4_3597
C4_4212	C4_4515
C4_0722	C4_4567
C4_0214	C4_2331
C4_0222	C4_3598
C4_0203	C4_0754
C4_2850	C4_4437
C4_0204	C4_3426
C4_0409	C4_2592
C4_0431	C4_1536
C4_0769	C4_3073
C4_1134	C4_1896
C4_0270	C4_1217
C4_0197	C4_0401
C4_0203	C4_4057
C4_0922	C4_2012
C4_0198	C4_0754
C4_2851	C4_3199
C4_0324	C4_4488
C4_3860	C4_4306
C4_1340	C4_1341
C4_0213	C4_2459
C4_0884	C4_3506
C4_1130	C4_4504
C4_3362	C4_4437
C4_2684	C4_4396
C4_0821	C4_3852
C4_0594	C4_1824
C4_0604	C4_4526
C4_1073	C4_2659
C4_2249	C4_4593
C4_0809	C4_3325
C4_2460	C4_3427
C4_3037	C4_3132
C4_1096	C4_1111
C4_3185	C4_4612
C4_0823	C4_2710
C4_3611	C4_4582
C4_0409	C4_4387
C4_0496	C4_0732
C4_3852	C4_3857
C4_0214	C4_0220
C4_0654	C4_1824
C4_1541	C4_2860
C4_2089	C4_4642
C4_0461	C4_4397
C4_0119	C4_2856
C4_3121	C4_4180
C4_0575	C4_0634
C4_0210	C4_2783
C4_3211	C4_3213
C4_0341	C4_3519
C4_0259	C4_3544
C4_0508	C4_0722
C4_2943	C4_4587
C4_0196	C4_4598
C4_3804	C4_4049
C4_0091	C4_2158
C4_0202	C4_3366
C4_1743	C4_4387
C4_0218	C4_2918
C4_0123	C4_4118
C4_0173	C4_0197
C4_3211	C4_4387
C4_2856	C4_4562
C4_2825	C4_3634
C4_1096	C4_4682
C4_0119	C4_0496
C4_0222	C4_2906
C4_4399	C4_4583
C4_1682	C4_3544
C4_0220	C4_2344
C4_1705	C4_4504
C4_0216	C4_4674
C4_3032	C4_4584
C4_0198	C4_1310
C4_1095	C4_4586
C4_0685	C4_2072
C4_0203	C4_0209
C4_0717	C4_3409
C4_0212	C4_0289
C4_0813	C4_2331
C4_0683	C4_1247
C4_2760	C4_4389
C4_3143	C4_3819
C4_1078	C4_2877
C4_1096	C4_3519
C4_0075	C4_0722
C4_0461	C4_1512
C4_2765	C4_3506
C4_0220	C4_4050
C4_2746	C4_2839
C4_0382	C4_1096
C4_0971	C4_2860
C4_0978	C4_2471
C4_1123	C4_4554
C4_0478	C4_2846
C4_4065	C4_4720
C4_3535	C4_4085
C4_0722	C4_2918
C4_0185	C4_0197
C4_2154	C4_4552
C4_0648	C4_2158
C4_0594	C4_3426
C4_0341	C4_4720
C4_0197	C4_0969
C4_0717	C4_2827
C4_0669	C4_0934
C4_1704	C4_4603
C4_0216	C4_4566
C4_2660	C4_3503
C4_0804	C4_4203
C4_4065	C4_4396
C4_2012	C4_2085
C4_0200	C4_1310
C4_1128	C4_4387
C4_2086	C4_4682
C4_0158	C4_3597
C4_0207	C4_4254
C4_0340	C4_4181
C4_0978	C4_3314
C4_1199	C4_2727
C4_0126	C4_0686
C4_0431	C4_4583
C4_2830	C4_4682
C4_0210	C4_1824
C4_0002	C4_0483
C4_0011	C4_2684
C4_1096	C4_2088
C4_2042	C4_2505
C4_1691	C4_2752
C4_0416	C4_3629
C4_0199	C4_4536
C4_0532	C4_1215
C4_0461	C4_0615
C4_0722	C4_3854
C4_0145	C4_2684
C4_0216	C4_0889
C4_4446	C4_4447
C4_0620	C4_0969
C4_2471	C4_4373
C4_0123	C4_4467
C4_0982	C4_2850
C4_1181	C4_4387
C4_0801	C4_3916
C4_1553	C4_3188
C4_0058	C4_4398
C4_3359	C4_3961
C4_0202	C4_3506
C4_3529	C4_4540
C4_0204	C4_3366
C4_2603	C4_3312
C4_1128	C4_2688
C4_3770	C4_3916
C4_0722	C4_3749
C4_0416	C4_2450
C4_0950	C4_0978
C4_0203	C4_3764
C4_0669	C4_2451
C4_0615	C4_2460
C4_0795	C4_4517
C4_0218	C4_2338
C4_0340	C4_0432
C4_0237	C4_0430
C4_1533	C4_4399
C4_0213	C4_1106
C4_0198	C4_0532
C4_0478	C4_2051
C4_0197	C4_0978
C4_0340	C4_4615
C4_0461	C4_0601
C4_1815	C4_4684
C4_3325	C4_3360
C4_0890	C4_1096
C4_0153	C4_2276
C4_0379	C4_1316
C4_0199	C4_0340
C4_1726	C4_3936
C4_2445	C4_4587
C4_2085	C4_2830
C4_3199	C4_4593
C4_1329	C4_3962
C4_0607	C4_4257
C4_0615	C4_3597
C4_0270	C4_4504
C4_2775	C4_2856
C4_0155	C4_0722
C4_0601	C4_4391
C4_0270	C4_0344
C4_0754	C4_1032
C4_0830	C4_4056
C4_0219	C4_0600
C4_0721	C4_0890
C4_0594	C4_2730
C4_0147	C4_0148
C4_0721	C4_1704
C4_0203	C4_0220
C4_0654	C4_0745
C4_3544	C4_4401
C4_1851	C4_2049
C4_0642	C4_2012
C4_0722	C4_3530
C4_2085	C4_4211
C4_0413	C4_3865
C4_0200	C4_1123
C4_2081	C4_4644
C4_1105	C4_2828
C4_0221	C4_0711
C4_0218	C4_3014
C4_0969	C4_1615
C4_2476	C4_4387
C4_0769	C4_0940
C4_3034	C4_4065
C4_0219	C4_4050
C4_0002	C4_2081
C4_0432	C4_2744
C4_0211	C4_3908
C4_4504	C4_4603
C4_0123	C4_0346
C4_0218	C4_3313
C4_0977	C4_4387
C4_4397	C4_4684
C4_0432	C4_1674
C4_2774	C4_3772
C4_0068	C4_4593
C4_0468	C4_0986
C4_2494	C4_4587
C4_1536	C4_3014
C4_0111	C4_0601
C4_0430	C4_0432
C4_0196	C4_4235
C4_2240	C4_3313
C4_1060	C4_1536
C4_0152	C4_3818
C4_2785	C4_4400
C4_2752	C4_3098
C4_0203	C4_4387
C4_0202	C4_4396
C4_0722	C4_1768
C4_0967	C4_3314
C4_2847	C4_3204
C4_2761	C4_3951
C4_0608	C4_2459
C4_0339	C4_0722
C4_0775	C4_4304
C4_0200	C4_1107
C4_2450	C4_3940
C4_2450	C4_4680
C4_0091	C4_3959
C4_0492	C4_4654
C4_4642	C4_4661
C4_2509	C4_4552
C4_0209	C4_2239
C4_2761	C4_3313
C4_0526	C4_0812
C4_0934	C4_3613
C4_3438	C4_4114
C4_1098	C4_2785
C4_3427	C4_4065
C4_2856	C4_3966
C4_0401	C4_4398
C4_0123	C4_4437
C4_0970	C4_4389
C4_2759	C4_4449
C4_2061	C4_2381
C4_0220	C4_1566
C4_0341	C4_3498
C4_0461	C4_0654
C4_0722	C4_4425
C4_0601	C4_0969
C4_0986	C4_2850
C4_0604	C4_3648
C4_4185	C4_4535
C4_3506	C4_4630
C4_1096	C4_4615
C4_1846	C4_4400
C4_3132	C4_3788
C4_1553	C4_2512
C4_0204	C4_3869
C4_0220	C4_3539
C4_3312	C4_4598
C4_1107	C4_3852
C4_0996	C4_4398
C4_0576	C4_3114
C4_0123	C4_2684
C4_3312	C4_3360
C4_0047	C4_0654
C4_0721	C4_4654
C4_2893	C4_4515
C4_1729	C4_3188
C4_0224	C4_4682
C4_0185	C4_0436
C4_3882	C4_4642
C4_0075	C4_1176
C4_0344	C4_4684
C4_3120	C4_4450
C4_0222	C4_4491
C4_3093	C4_3775
C4_1844	C4_3312
C4_0638	C4_2938
C4_2012	C4_4183
C4_3692	C4_4337
C4_4065	C4_4587
C4_1536	C4_4065
C4_3126	C4_4448
C4_0830	C4_3759
C4_0618	C4_3878
C4_0199	C4_0221
C4_1896	C4_2343
C4_0220	C4_0970
C4_2081	C4_3732
C4_3814	C4_4553
C4_0806	C4_2460
C4_0350	C4_2276
C4_0953	C4_4387
C4_0722	C4_3030
C4_0220	C4_0711
C4_0002	C4_1156
C4_4397	C4_4673
C4_0341	C4_1367
C4_0431	C4_2493
C4_3313	C4_3502
C4_0346	C4_4389
C4_0948	C4_4397
C4_0890	C4_4388
C4_0416	C4_0439
C4_2928	C4_3233
C4_0110	C4_2683
C4_1096	C4_2343
C4_0606	C4_3014
C4_2744	C4_4387
C4_0745	C4_4587
C4_2968	C4_3088
C4_2825	C4_3635
C4_3312	C4_4495
C4_4052	C4_4118
C4_4311	C4_4397
C4_0202	C4_0890
C4_1096	C4_4718
C4_0496	C4_3026
C4_0110	C4_1404
C4_0091	C4_0754
C4_2254	C4_2916
C4_2393	C4_4515
C4_3015	C4_3312
C4_0296	C4_1812
C4_0202	C4_3613
C4_0198	C4_0224
C4_4683	C4_4685
C4_0533	C4_0576
C4_0425	C4_3313
C4_0349	C4_3313
C4_1096	C4_4526
C4_3084	C4_3225
C4_2150	C4_3411
C4_3174	C4_3325
C4_3711	C4_4240
C4_0341	C4_4389
C4_0199	C4_4052
C4_0197	C4_2870
C4_1128	C4_4337
C4_0200	C4_4605
C4_0722	C4_4526
C4_0962	C4_2681
C4_2026	C4_3757
C4_0806	C4_2872
C4_0717	C4_1714
C4_0491	C4_3529
C4_1128	C4_3506
C4_0203	C4_0341
[truncated: 19,419 more rows]

## Sheet: Sheet2
ID	Name
C4_0001	dnaA
C4_0002	DPO3B, dnaN
C4_0003	recF
C4_0004	gyrB
C4_0005	NA
C4_0009	ibpA
C4_0010	ibpA
C4_0011	avtA
C4_0012	NA
C4_0013	NA
C4_0014	kdpE
C4_0015	kdpD
C4_0016	kdpC
C4_0017	kdpB
C4_0018	kdpA
C4_0019	GSR, gor
C4_0021	acrB, mexB, adeJ, smeE, mtrD, cmeB
C4_0024	NA
C4_0025	NA
C4_0027	pldB
C4_0029	trmH
C4_0030	spoT
C4_0031	rpoZ
C4_0032	E2.7.4.8, gmk
C4_0034	opsX
C4_0036	NA
C4_0040	NA
C4_0041	leuO
C4_0042	WARS, trpS
C4_0043	uspA
C4_0046	ftnA, ftn
C4_0047	K07007
C4_0049	K02477
C4_0050	oxlT
C4_0051	purK
C4_0052	purE
C4_0056	nhaR
C4_0057	btuB
C4_0058	murI
C4_0059	NA
C4_0062	NA
C4_0063	sufE
C4_0064	sufS
C4_0065	rep
C4_0066	NA
C4_0067	NA
C4_0068	tdh
C4_0069	kbl, GCAT
C4_0071	gmhD, rfaD
C4_0075	NA
C4_0076	pglJ
C4_0079	ABC.PA.S
C4_0083	NA
C4_0085	NA
C4_0087	NA
C4_0089	K07491
C4_0091	uvrD, pcrA
C4_0095	ABC.SS.A
C4_0098	cpdB
C4_0101	mgtE
C4_0102	ABC-2.P
C4_0104	ABC-2.P
C4_0105	ABC-2.A
C4_0107	ABC-2.A
C4_0108	ABC-2.TX
C4_0110	hslU
C4_0111	hslV, clpQ
C4_0112	ftsN
C4_0113	RARS, argS
C4_0115	SIG3.2, rpoE
C4_0117	bacA
C4_0118	galM, GALM
C4_0119	galK
C4_0120	galT, GALT
C4_0121	galE, GALE
C4_0122	lacI, galR
C4_0123	lacZ
C4_0124	lacZ
C4_0125	mglB
C4_0126	mglA
C4_0128	mcp
C4_0129	trmA
C4_0133	malZ
C4_0134	NA
C4_0135	hslJ
C4_0136	yegD
C4_0137	ldhA
C4_0143	glnA, GLUL
C4_0144	spuC
C4_0145	potF
C4_0146	potF
C4_0147	potG
C4_0148	potH
C4_0149	potI
C4_0150	NA
C4_0152	NA
C4_0153	recQ
C4_0154	CYC
C4_0155	ydiU
C4_0158	rraA, menG
C4_0161	RP-L31, rpmE
C4_0162	priA
C4_0166	E1.1.1.40, maeB
C4_0168	dtd, DTD1
C4_0169	lacA
C4_0171	NA
C4_0172	recG
C4_0173	pssA
C4_0175	E2.7.1.12, gntK, idnK
C4_0176	edd
C4_0177	eda
C4_0180	NA
C4_0181	gpmI
C4_0182	glpE
C4_0183	secB
C4_0184	gpsA
C4_0185	nfuA
C4_0187	bioH
C4_0191	tex
C4_0192	greB
C4_0193	ompR
C4_0194	envZ
C4_0196	RP-S10, MRPS10, rpsJ
C4_0197	RP-L3, MRPL3, rplC
C4_0198	RP-L4, MRPL4, rplD
C4_0199	RP-L23, MRPL23, rplW
C4_0200	RP-L2, MRPL2, rplB
C4_0201	RP-S19, rpsS
C4_0202	RP-L22, MRPL22, rplV
C4_0203	RP-S3, rpsC
C4_0204	RP-L16, MRPL16, rplP
C4_0205	RP-L29, rpmC
C4_0206	RP-S17, MRPS17, rpsQ
C4_0207	RP-L14, MRPL14, rplN
C4_0208	RP-L24, MRPL24, rplX
C4_0209	RP-L5, MRPL5, rplE
C4_0210	RP-S14, MRPS14, rpsN
C4_0211	RP-S8, rpsH
C4_0212	RP-L6, MRPL6, rplF
C4_0213	RP-L18, MRPL18, rplR
C4_0214	RP-S5, MRPS5, rpsE
C4_0215	RP-L30, MRPL30, rpmD
C4_0216	RP-L15, MRPL15, rplO
C4_0217	secY
C4_0218	RP-S13, rpsM
C4_0219	RP-S11, MRPS11, rpsK
C4_0220	RP-S4, rpsD
C4_0221	rpoA
C4_0222	RP-L17, MRPL17, rplQ
C4_0224	TC.FEV.OM2, cirA, cfrA, hmuR
C4_0227	K02483
C4_0231	NA
C4_0233	K06911
C4_0236	recC
C4_0237	recB
C4_0238	recD
C4_0240	NA
C4_0243	NA
C4_0245	NA
C4_0246	ABC.SP.S
C4_0248	ABC.SP.P1
C4_0249	ABC.SP.P
C4_0250	ABC.SP.A
C4_0251	NA
C4_0255	GST, gst
C4_0256	metY
C4_0258	sgrR
C4_0259	katG
C4_0262	NA
C4_0263	E3.1.1.3
C4_0264	YARS, tyrS
C4_0266	NA
C4_0270	katE, CAT, catB, srpA
C4_0271	yhhY
C4_0272	K13652
C4_0274	yrbG
C4_0275	VARS, valS
C4_0276	DPO3C, holC
C4_0277	CARP, pepA
C4_0278	lptF
C4_0279	lptG
C4_0282	TC.FEV.OM
C4_0284	pbpG
C4_0287	ABC.X4.S
C4_0289	glpX
C4_0290	K06940
C4_0291	hemY
C4_0292	hemX
C4_0293	hemD, UROS
C4_0294	hemC, HMBS
C4_0295	cyaA
C4_0296	K06999
C4_0297	cyaY
C4_0298	lysA
C4_0299	dapF
C4_0300	K09921
C4_0301	xerC
C4_0302	yigB
C4_0308	yjgA
C4_0309	pmbA
C4_0310	murA
C4_0311	bolA
C4_0313	mlaC
C4_0314	mlaD, linM
C4_0315	mlaE, linK
C4_0316	mlaF, linL, mkl
C4_0317	kdsD, kpsF
C4_0318	kdsC
C4_0319	lptC
C4_0320	lptA
C4_0321	lptB
C4_0322	SIG54, rpoN
C4_0323	yhbH
C4_0324	PTS-Ntr-EIIA, ptsN
C4_0325	rapZ
C4_0326	PTS-HPR.PTSO, ptsO, npr
C4_0327	NA
C4_0330	URA4, pyrC
C4_0336	hhoB, degS
C4_0337	degQ, hhoA
C4_0338	K09908
C4_0339	zapE
C4_0340	RP-L13, MRPL13, rplM
C4_0341	RP-S9, MRPS9, rpsI
C4_0342	UQCRFS1, RIP1, petA
C4_0343	CYTB, petB
C4_0344	CYC1, CYT1, petC
C4_0345	sspA, mglA
C4_0346	sspB
C4_0348	diaA
C4_0349	yraN
C4_0350	K07121
C4_0351	rsmI
C4_0353	fliNY, fliN
C4_0355	fliQ
C4_0357	flhB
C4_0358	flhA
C4_0360	flrC, fleR
C4_0362	fliF
C4_0368	flgN
C4_0369	flgM
C4_0372	flgC
C4_0374	flgE
C4_0375	NA
C4_0377	NA
C4_0379	flgH
C4_0382	flgK
C4_0383	flgL
C4_0388	fliC
C4_0389	fliC
C4_0391	fliS
C4_0396	motA
C4_0397	motB
C4_0400	mraZ
C4_0401	mraW, rsmH
C4_0402	ftsL
C4_0403	ftsI
C4_0404	murE
C4_0405	murF
C4_0407	murD
C4_0408	ftsW, spoVE
C4_0409	murG
C4_0410	murC
C4_0411	ftsQ
C4_0412	ftsA
C4_0413	ftsZ
C4_0414	lpxC
C4_0416	secA
C4_0417	mutT, NUDT15, MTH2
C4_0418	K09862
C4_0419	zapD
C4_0420	coaE
C4_0422	pilC
C4_0425	nadC, QPRT
C4_0427	ampD
C4_0429	pdhR
C4_0430	aceE
C4_0431	DLAT, aceF, pdhC
C4_0432	DLD, lpd, pdhD
C4_0433	rsbU_P
C4_0436	acnB
C4_0437	yahA
C4_0439	NA
C4_0440	NA
C4_0443	mdtD
C4_0444	prdX, proX
C4_0445	folK
C4_0446	folB
C4_0447	plsY
C4_0454	metF, MTHFR
C4_0457	NA
C4_0461	K09802
C4_0463	NA
C4_0466	pncC
C4_0468	metA
C4_0469	NA
C4_0470	lrp
C4_0471	mdoB
C4_0473	TC.FEV.OM
C4_0476	rimI
C4_0478	ydfG
C4_0482	yqhD
C4_0483	mgsA
C4_0484	bfr
C4_0485	bfd
C4_0487	tmcA
C4_0491	SOD2
C4_0492	sanA
C4_0496	papA
C4_0498	papC
C4_0499	papD
C4_0500	NA
C4_0501	NA
C4_0503	menE
C4_0504	menC
C4_0505	menB
C4_0506	menH
C4_0508	menF
C4_0509	menA
C4_0513	dbpA
C4_0516	K09768
C4_0517	zntB
C4_0522	mtlR
C4_0523	mtlD
C4_0524	PTS-Mtl-EIIC, mtlA, cmtA
C4_0525	lpxL, htrB
C4_0526	gmhC, hldE, waaE, rfaE
C4_0527	tolC
C4_0528	nudF
C4_0529	K09920
C4_0530	cpdA
C4_0531	K07000
C4_0532	parE
C4_0533	parC
C4_0535	NA
C4_0536	NA
C4_0537	TC.POT
C4_0541	dnaJ
C4_0542	NA
C4_0543	NA
C4_0545	NA
C4_0549	plsC
C4_0553	K07461
C4_0556	NA
C4_0557	sam
C4_0559	NA
C4_0561	znuC
C4_0562	znuA
C4_0567	ghrA
C4_0568	K09891
C4_0570	gpx
C4_0571	NA
C4_0575	yggT
C4_0576	proC
C4_0577	yggS, PROSC
C4_0578	pilT
C4_0580	K09861
C4_0582	ogt, MGMT
C4_0583	yaeJ
C4_0584	glnK
C4_0585	afuA, fbpA
C4_0587	afuC, fbpC
C4_0588	K07223
C4_0589	argR, ahrC
C4_0590	artP
C4_0591	artI
C4_0592	artQ
C4_0593	artM
C4_0594	mdh
C4_0596	hmp, YHB1
C4_0597	nsrR
C4_0598	NA
C4_0600	SRP54, ffh
C4_0601	RP-S16, MRPS16, rpsP
C4_0602	rimM
C4_0603	trmD
C4_0604	RP-L19, MRPL19, rplS
C4_0606	mutH
C4_0607	nudH
C4_0608	PTS-EI.PTSP, ptsP
C4_0610	thyA, TYMS
C4_0613	nhaR
C4_0614	arsR
C4_0615	RP-S20, rpsT
C4_0616	murJ, mviN
C4_0617	ribF
C4_0618	IARS, ileS
C4_0619	lspA
C4_0620	slpA
C4_0621	ispH, lytB
C4_0629	E6.3.5.1, NADSYN1, QNS1, nadE
C4_0630	glnB
C4_0632	luxS
C4_0634	tatD
C4_0635	TC.CNT
C4_0637	deoC, DERA
C4_0638	deoA, TYMP
C4_0639	deoB
C4_0640	deoD
C4_0642	serB, PSPH
C4_0645	radA, sms
C4_0646	NA
C4_0647	rsd
C4_0648	hupA
C4_0651	mntH
C4_0652	RP-S6, MRPS6, rpsF
C4_0653	RP-S18, MRPS18, rpsR
C4_0654	RP-L9, MRPL9, rplI
C4_0655	fpr
C4_0662	pqqL
C4_0663	gshA
C4_0664	ACSL, fadD
C4_0667	rimI
C4_0668	DPO3P, holD
C4_0669	moxR
C4_0670	NA
C4_0672	NA
C4_0673	prfC
C4_0676	NA
C4_0677	mdtH
C4_0678	NA
C4_0680	rimL
C4_0681	rimJ
C4_0683	iolW
C4_0684	bcr
C4_0685	rdgB
C4_0686	NA
C4_0688	zntR
C4_0689	purH
C4_0691	purD
C4_0697	add, ADA
C4_0701	dnaB
C4_0704	K07497
C4_0709	DPO5D, umuD
C4_0710	DPO5C, umuC
C4_0711	SIG1, rpoD
C4_0712	dnaG
C4_0713	K09117
C4_0714	RP-S21, MRPS21, rpsU
C4_0715	KAE1, tsaD, QRI7
C4_0717	aspA
C4_0719	fxsA
C4_0720	NA
C4_0721	groES, HSPE1
C4_0722	groEL, HSPD1
C4_0724	bifA
C4_0728	E1.17.4.1A, nrdA, nrdE
C4_0731	thiQ
C4_0732	thiP
C4_0733	thiB, tbpA
C4_0736	leuD
C4_0737	leuC
C4_0738	leuB
C4_0739	leuA
C4_0742	bcrC
C4_0745	E2.2.1.6L, ilvB, ilvG, ilvI
C4_0746	E2.2.1.6S, ilvH, ilvN
C4_0748	cysB
C4_0749	NA
C4_0754	fis
C4_0755	dusB
C4_0756	NA
C4_0758	ABC-2.P
C4_0759	ABC-2.P
C4_0760	NA
C4_0761	dnaC
C4_0765	TC.POT
C4_0767	UGP2, galU, galF
C4_0769	pta
C4_0770	ackA
C4_0771	K09899
C4_0772	K09161
C4_0773	BCP, PRXQ, DOT5
C4_0774	gcvR
C4_0775	dapA
C4_0776	bamC
C4_0778	purC
C4_0780	NA
C4_0782	NA
C4_0785	arcB
C4_0786	dgt
C4_0789	cheY
C4_0790	vieA
C4_0792	rfaH
C4_0793	metQ
C4_0794	metI
C4_0795	metN
C4_0799	queG
C4_0800	AIBP, nnrE
C4_0801	tsaE
C4_0804	mutL
C4_0805	miaA, TRIT1
C4_0806	hfq
C4_0807	hflX
C4_0808	hflK
C4_0809	hflC
C4_0811	ispB
C4_0812	RP-L21, MRPL21, rplU
C4_0813	RP-L27, MRPL27, rpmA
C4_0814	obgE, cgtA
C4_0818	K07496
C4_0819	NA
C4_0821	apaH
C4_0823	ksgA
C4_0824	pdxA
C4_0825	surA
C4_0826	lptD, imp, ostA
C4_0827	amgK
C4_0829	djlA
C4_0830	pepD
C4_0832	K06905
C4_0844	NA
C4_0854	NA
C4_0877	NA
C4_0881	gpt
C4_0882	frsA
C4_0883	crl
C4_0884	proB
C4_0885	proA
C4_0889	psd, PISD
C4_0890	rsgA, engC
C4_0891	orn, REX2, REXO2
C4_0893	cspA
C4_0894	ytfB
C4_0896	EARS, gltX
C4_0899	E3.6.3.25
C4_0900	NA
C4_0905	E5.1.3.6
C4_0906	UGDH, ugd
C4_0911	yejA
C4_0912	yejE
C4_0913	yejB
C4_0915	TC.FEV.OM
C4_0919	exbD
C4_0922	ybiS
C4_0923	sppA
C4_0924	fadH
C4_0925	NA
C4_0926	maa
C4_0927	prmA
C4_0929	aphB
C4_0931	panF
C4_0933	accC
C4_0934	accB, bccP
C4_0936	ACSS, acs
C4_0938	mucR
C4_0940	torD
C4_0941	torA
C4_0942	torC
C4_0943	torR
C4_0946	torS
C4_0948	glyA, SHMT
C4_0949	nrdR
C4_0950	ribD
C4_0951	ribE, RIB5
C4_0953	ribH, RIB4
C4_0954	nusB
C4_0955	thiL
C4_0958	ABC.PE.A1
C4_0959	ABC.PE.S
C4_0960	ABC.PE.P
C4_0962	dxs
C4_0963	ispA
C4_0964	xseB
C4_0967	greA
C4_0969	yhbY
C4_0970	rlmE, rrmJ, ftsJ
C4_0971	ftsH, hflB
C4_0972	folP
C4_0973	glmM
C4_0975	secG
C4_0976	rimP
C4_0977	nusA
C4_0978	infB, MTIF2
C4_0979	rbfA
C4_0980	truB, PUS4, TRUB1
C4_0981	RP-S15, MRPS15, rpsO
C4_0982	pnp, PNPT1
C4_0983	cheB
C4_0985	cheR
C4_0986	mcp
C4_0987	cheW
C4_0991	cheY
C4_0992	mcp
C4_0993	fabH
C4_0994	NA
C4_0996	NA
C4_0997	ogt, MGMT
C4_1006	NA
C4_1008	K09973
C4_1010	NA
C4_1014	hcp
C4_1015	vgrG
C4_1020	K07126
C4_1025	pheA
C4_1031	NA
C4_1032	mlrA
C4_1033	phrB
C4_1035	NA
C4_1040	cfa
C4_1046	apbE
C4_1047	nqrF
C4_1054	bolA
C4_1055	rlmG
C4_1057	PPIA
C4_1060	yajQ
C4_1061	panE, apbA
C4_1063	thiJ
C4_1065	DPO4, dinB
C4_1068	gcvA
C4_1071	rlmM
C4_1073	IDH3
C4_1074	xni
C4_1075	K06966
C4_1078	queF
C4_1079	syd
C4_1086	rfbC, rmlC
C4_1087	truC
C4_1088	mioC
C4_1089	lamB
C4_1091	PTS-Glc-EIIC, ptsG
C4_1092	NA
C4_1093	dapD
C4_1094	glnD
C4_1095	map
C4_1096	RP-S2, MRPS2, rpsB
C4_1097	tsf, TSFM
C4_1098	pyrH
C4_1099	frr, MRRF, RRF
C4_1100	uppS
C4_1102	dxr
C4_1103	rseP
C4_1104	SAM50, TOB55, bamA
C4_1105	hlpA, ompH
C4_1106	lpxD
C4_1107	fabZ
C4_1108	lpxA
C4_1109	lpxB
C4_1110	rnhB
C4_1111	DPO3A1, dnaE
C4_1112	accA
C4_1114	E2.2.1.2, talA, talB
C4_1119	mdtL
C4_1120	NA
C4_1121	TC.POT
C4_1122	ruvX
C4_1123	algH
C4_1124	gshB, GSS
C4_1125	rsmE
C4_1127	sprT
C4_1128	metK
C4_1130	E2.2.1.1, tktA, tktB
C4_1132	qor, CRYZ
C4_1133	NA
C4_1134	hchA
C4_1136	sdiA
C4_1137	NA
C4_1141	anmK
C4_1144	NA
C4_1146	E2.2.1.6L, ilvB, ilvG, ilvI
C4_1147	NA
C4_1148	NA
C4_1151	rnz
C4_1152	NA
C4_1153	yjeH
C4_1155	cadB
C4_1156	E4.1.1.18, ldcC, cadA
C4_1159	ECE
C4_1160	tilS, mesJ
C4_1161	sadC
C4_1167	NA
C4_1168	GST, gst
C4_1169	AMY, amyA, malS
C4_1173	gtrB, csbB
C4_1175	ABC.PA.S
C4_1176	NA
C4_1177	NA
C4_1181	smc
C4_1182	zipA
C4_1183	E6.5.1.2, ligA, ligB
C4_1184	NA
C4_1185	nrdD
C4_1186	nrdG
C4_1187	NA
C4_1188	NA
C4_1189	NA
C4_1190	ABC.PA.S
C4_1192	NA
C4_1197	ME2, sfcA, maeA
C4_1198	dpiB, citA
C4_1199	K02475
C4_1204	GLO1, gloA
C4_1205	phoB
C4_1206	phoR
C4_1207	pstS
C4_1208	NA
C4_1210	NAGK, nagK
C4_1211	cutC
C4_1212	fklB
C4_1215	NA
C4_1216	paaK
C4_1217	PRDX2_4, ahpC
C4_1218	yrbG
C4_1219	E4.1.1.17, ODC1, speC, speF
C4_1221	grcA
C4_1222	ABC.PA.S
C4_1223	UNG, UDG
C4_1225	ygjK
C4_1226	NA
C4_1228	purA, ADSS
C4_1229	NA
C4_1231	patB, malY
C4_1232	MFS.SET
C4_1233	NA
C4_1234	NA
C4_1236	sohB
C4_1237	NA
C4_1239	ychN
C4_1241	fer
C4_1242	K08303
C4_1244	astB
C4_1245	topA
C4_1247	ybaZ
C4_1249	HEXA_B
C4_1256	ABC.PE.P
C4_1257	ABC.PE.S
C4_1261	NA
C4_1273	mobA
C4_1274	tupC, vupC
C4_1275	tupB, vupB
C4_1276	tupA, vupA
C4_1277	K02481
C4_1280	fdhD
C4_1285	NA
C4_1287	fdoG, fdfH
C4_1288	fdoH
C4_1289	fdoI
C4_1291	ABC.PA.S
C4_1292	ME2, sfcA, maeA
C4_1295	pyrP, uraA
C4_1296	ABC.PA.S
C4_1297	mcp
C4_1302	glk
C4_1303	hexR
C4_1304	PK, pyk
C4_1306	NA
C4_1307	K13652
C4_1308	fliE
C4_1310	fliG
C4_1311	fliH
C4_1312	fliI
C4_1314	fliK
C4_1316	fliM
C4_1317	fliNY, fliN
C4_1321	fliR
C4_1322	flhB
C4_1323	flhA
C4_1324	flhF
C4_1325	flhG, fleN
C4_1326	fliA
C4_1327	cheY
C4_1328	cheZ
C4_1329	cheA
C4_1330	cheB
C4_1333	parA, soj
C4_1334	cheW
C4_1335	cheW
C4_1337	ccmA
C4_1338	ccmB
C4_1339	ccmC
C4_1340	ccmD
C4_1341	ccmE
C4_1342	ccmF
C4_1343	ccmG, dsbE
C4_1346	mlaA, vacJ
C4_1347	SOD2
C4_1348	grxD, GLRX5
C4_1349	E4.3.1.19, ilvA, tdcB
C4_1350	tdcC
C4_1351	tdcD
C4_1352	E2.3.1.54, pflD
C4_1353	ridA, tdcF
C4_1354	rsmB, sun
C4_1361	pdxH, PNPO
C4_1362	GST, gst
C4_1365	yhbS
C4_1367	ycfD
C4_1368	purB, ADSL
C4_1370	mnmA, trmU
C4_1371	mutT, NUDT15, MTH2
C4_1372	rluE
C4_1373	PTS-Ntr-EIIA, ptsN
C4_1374	PTS-Fru-EIIB, fruA
C4_1375	uhpT
C4_1385	yscU, sctU, hrcU
C4_1394	yscW, sctW
C4_1395	NA
C4_1399	yscV, sctV, hrcV
C4_1404	NA
C4_1407	NA
C4_1409	NA
C4_1420	yscE, sctE
C4_1421	yscF, sctF
C4_1426	yscJ, sctJ, hrcJ
C4_1429	ruvC
C4_1435	ycdX
C4_1436	fdoG, fdfH
C4_1437	NA
C4_1438	NA
C4_1439	int
C4_1449	NA
C4_1471	pphA
C4_1478	NA
C4_1512	smpB
C4_1514	K09801
C4_1515	abgA
C4_1517	gmhA, lpcA
C4_1518	NA
C4_1522	NA
C4_1527	hptB
C4_1528	NA
C4_1530	K20974
C4_1532	narP
C4_1533	narQ
C4_1534	moaA, CNX2
C4_1536	napD
C4_1537	napA
C4_1538	napG
C4_1539	napH
C4_1540	napB
C4_1541	napC
C4_1542	moaB
C4_1543	moaC, CNX3
C4_1544	moaD, cysO
C4_1545	MOCS2B, moaE
C4_1546	modA
C4_1547	modB
C4_1548	modC
C4_1549	NA
C4_1552	moeB
C4_1553	moeA
C4_1554	GCH1, folE
C4_1556	fhs
C4_1558	bpeT
C4_1559	NA
C4_1561	E3.3.1.1, ahcY
C4_1564	pepT
C4_1566	speA
C4_1572	ridA, tdcF
C4_1575	gpmB
C4_1576	mcp
C4_1579	alaA
C4_1583	aqpZ
C4_1590	purU
C4_1592	ribB, RIB3
C4_1593	lpp
C4_1594	ybbN
C4_1595	LYS5, acpT
C4_1596	nlpC
C4_1597	rlmF
C4_1598	K07068
C4_1602	adeB
C4_1604	adeR
C4_1605	adeS
C4_1607	E2.7.11.1
C4_1608	tus, tau
C4_1612	mltD, dniR
C4_1613	NA
C4_1614	E3.1.2.6, gloB
C4_1615	rnhA, RNASEH1
C4_1616	DPO3E, dnaQ
C4_1619	NA
C4_1620	ABC.FEV.P
C4_1621	ABC.FEV.P
C4_1622	ABC.FEV.A
C4_1623	ABC.FEV.S
C4_1624	cusF
C4_1625	cusA, silA
C4_1626	cusB, silB
C4_1628	fadL
C4_1631	acrB, mexB, adeJ, smeE, mtrD, cmeB
C4_1633	E3.1.11.2, xthA
C4_1637	apbE
C4_1638	NA
C4_1639	K09975
C4_1640	K09915
C4_1642	NA
C4_1645	NA
C4_1646	NA
C4_1649	E1.1.1.1, adh
C4_1652	E1.2.1.68
C4_1654	iunH
C4_1656	tsdA
C4_1660	ENDOG
C4_1663	manA, MPI
C4_1664	NA
C4_1665	IDH1, IDH2, icd
C4_1668	dsdA
C4_1669	dsdX
C4_1670	dsdC
C4_1672	nlpC
C4_1673	oxyR
C4_1674	PRDX2_4, ahpC
C4_1677	NA
C4_1678	cmoB
C4_1679	cmoA
C4_1680	NA
C4_1682	DARS, aspS
C4_1683	glgC
C4_1685	adhE
C4_1687	oppA, mppA
C4_1688	oppB
C4_1690	oppD
C4_1691	oppF
C4_1693	alr
C4_1695	NA
C4_1698	ABC.PA.S
C4_1699	ABC.VB12.P, btuC
C4_1702	E2.5.1.54, aroF, aroG, aroH
C4_1704	serA, PHGDH
C4_1705	rpiA
C4_1706	MTHFS
C4_1709	dapB
C4_1713	carA, CPA1
C4_1714	carB, CPA2
C4_1715	NA
C4_1716	tyrA
C4_1717	E2.5.1.54, aroF, aroG, aroH
C4_1719	glgC
C4_1720	secF
C4_1725	thiK
C4_1726	K07337
C4_1729	HINT1, hinT, hit
C4_1732	URA4, pyrC
C4_1734	gltP, gltT
C4_1738	K09781
C4_1739	pepF, pepB
C4_1741	TC.NCS2
C4_1742	K07000
C4_1743	ndh
C4_1745	pflA, pflC, pflE
C4_1747	tusA, sirA
C4_1750	K06894
C4_1751	pbpC
C4_1753	thiI
C4_1756	fliC
C4_1757	fliC
C4_1759	fliD
C4_1760	fliS
C4_1766	E2.5.1.56, neuB
C4_1768	E2.7.7.43, neuA, CMAS
C4_1771	fabG
C4_1775	NA
C4_1776	NA
C4_1780	NA
C4_1785	NA
C4_1787	pseC
C4_1788	pseB
C4_1789	ABC.VB12.S1, btuF
C4_1791	mtnN, mtn, pfs
C4_1794	E3.1.3.25, IMPA, suhB
C4_1796	yghU, yfcG
C4_1797	emrD
C4_1798	oxyR
C4_1799	fdhD
C4_1800	fdoG, fdfH
C4_1801	zapA
C4_1802	K09895
C4_1803	ubiH
C4_1804	ubiI
C4_1805	gcvT, AMT
C4_1806	gcvH, GCSH
C4_1808	GLDC, gcvP
C4_1809	aer
C4_1810	gph
C4_1812	asnB, ASNS
C4_1813	K06995
C4_1815	nagD
C4_1816	ade
C4_1818	nemA
C4_1819	NA
C4_1820	NA
C4_1821	NA
C4_1823	menI
C4_1824	deaD, cshA
C4_1826	NA
C4_1828	rnt
C4_1829	pgpB
C4_1831	pdxB
C4_1833	asd
C4_1835	truA, PUS1
C4_1836	accD
C4_1837	folC
C4_1839	NA
C4_1844	asrB
C4_1846	NA
C4_1847	ldcA
C4_1850	lysC
C4_1851	argAB
C4_1852	msrA
C4_1854	yafP
C4_1855	NA
C4_1856	NA
C4_1862	ABC.CD.A
C4_1866	bcr
C4_1883	NA
C4_1885	NA
C4_1893	ybjD
C4_1895	NA
C4_1896	NA
C4_1900	cbeA
C4_1905	radC
C4_1907	NA
C4_1911	pinR
C4_1916	hns
C4_1918	katG
C4_1919	lysA
C4_1924	TC.FEV.OM
C4_1925	fecA
C4_1926	ABC.FEV.S
C4_1927	ABC.FEV.P
C4_1928	ABC.FEV.P
C4_1939	yscW, sctW
C4_1940	NA
C4_1945	yscV, sctV, hrcV
C4_1950	NA
C4_1953	NA
C4_1955	NA
C4_1956	exsA
C4_1959	yscB, sctB
C4_1963	yscE, sctE
C4_1964	yscF, sctF
C4_1965	yscG, sctG
C4_1968	yscJ, sctJ, hrcJ
C4_1974	NA
C4_1979	K07497
C4_1991	K07497
C4_2008	vgrG
C4_2010	NA
C4_2012	HSP90A, htpG
C4_2013	sapF
C4_2014	sapD
C4_2015	sapC
C4_2016	sapB
C4_2017	sapA
C4_2018	pspF
C4_2019	pspA
C4_2020	pspB
C4_2021	pspC
C4_2022	K06918
C4_2023	ycjF
C4_2025	PCBD, phhB
C4_2026	tyrR
C4_2027	NA
C4_2029	TC.OOP
C4_2031	ppnK, NADK
C4_2032	NA
C4_2033	ACSL, fadD
C4_2034	E4.4.1.11
C4_2036	K07118
C4_2037	aphB
C4_2039	leuO
C4_2042	K06911
C4_2043	NA
C4_2044	NA
C4_2045	metR
C4_2046	metE
C4_2047	ABC.PA.S
C4_2048	ilvY
C4_2049	E3.2.1.86B, bglA
C4_2051	ycaO
C4_2054	focA
C4_2055	E2.3.1.54, pflD
C4_2061	PYG, glgP
C4_2063	trxC
C4_2064	K11527
C4_2065	mdlA, smdA
C4_2066	mdlB, smdB
C4_2068	ybcJ
C4_2072	pdxK, pdxY
C4_2073	gldA
C4_2076	mutT, NUDT15, MTH2
C4_2077	E4.6.1.1B, cyaB
C4_2079	yjaB
C4_2081	CS, gltA
C4_2083	sdhC, frdC
C4_2084	sdhD, frdD
C4_2085	sdhA, frdA
C4_2086	sdhB, frdB
C4_2087	OGDH, sucA
C4_2088	DLST, sucB
C4_2089	sucC
C4_2090	sucD
C4_2092	NA
C4_2093	afuB, fbpB
C4_2094	afuC, fbpC
C4_2095	afuA, fbpA
C4_2096	NA
C4_2097	phnW
C4_2098	puuE
C4_2100	nrfG
C4_2101	ccmG, dsbE
C4_2104	nrfC
C4_2105	nrfB
C4_2106	nrfA
C4_2109	glpC
C4_2110	glpB
C4_2112	glpA, glpD
C4_2113	K09858
C4_2115	NA
C4_2116	yfiP
C4_2117	K07090
C4_2118	NA
C4_2121	ybjD
C4_2126	CARP, pepA
C4_2127	yjjG
C4_2128	ABC.PA.S
C4_2130	dusC
C4_2132	APRT, apt
C4_2134	K09747
C4_2135	nfo
C4_2136	NA
C4_2139	lpxM, msbB
C4_2144	prdX, proX
C4_2145	DPO2, polB
C4_2150	E3.1.3.5
C4_2154	mnmC
C4_2155	fabB
C4_2158	uvrB
C4_2160	dedA
C4_2161	dsbB
C4_2163	fadR
C4_2165	NA
C4_2170	K07132
C4_2187	NA
C4_2216	prpR
C4_2217	TC.MATE, SLC47A, norM, mdtK, dinF
C4_2220	ribE, RIB5
C4_2223	yfbT, yniC
C4_2224	purT
C4_2226	acpD, azoR
C4_2235	mtgA
C4_2236	K09901
C4_2237	minE
C4_2238	minD
C4_2239	minC
C4_2240	K09902
C4_2242	E4.3.1.17, sdaA, sdaB, tdcG
C4_2245	K09913
C4_2247	NA
C4_2248	pfkA, PFK
C4_2249	TPI, tpiA
C4_2250	NA
C4_2251	smtA
C4_2252	mukF
C4_2253	mukE
C4_2254	mukB
C4_2257	NA
C4_2258	PDF, def
C4_2265	NA
C4_2266	E4.3.1.15
C4_2267	NA
C4_2268	DPYS, dht, hydA
C4_2269	arcC
C4_2271	yrbG
C4_2272	xdhC
C4_2274	mocA
C4_2276	ygfK
C4_2277	NA
C4_2278	ygfM
C4_2279	xdhD
C4_2281	E3.5.4.3, guaD
C4_2284	ygeS, xdhA
C4_2285	ygeT, xdhB
C4_2286	ygeU, xdhC
C4_2287	slyB
C4_2290	K00666
C4_2293	hisIE
C4_2294	hisF
C4_2295	hisA
C4_2296	hisH
C4_2297	hisB
C4_2298	hisC
C4_2299	hisD
C4_2300	hisG
C4_2302	dinG
C4_2303	tsaB
C4_2304	slp
C4_2306	ACSL, fadD
C4_2307	rnd
C4_2308	E3.1.2.6, gloB
C4_2309	selU
C4_2311	selD, SEPHS
C4_2315	rlmI
C4_2317	acyP
C4_2319	MARS, metG
C4_2320	mrp, NUBPL
C4_2321	udk, UCK
C4_2322	dcd
C4_2325	mltA
C4_2326	yfaE
C4_2327	E1.17.4.1B, nrdB, nrdF
C4_2328	E1.17.4.1A, nrdA, nrdE
C4_2329	gph
C4_2330	ubiG
C4_2331	gyrA
C4_2332	AMY, amyA, malS
C4_2338	TARS, thrS
C4_2340	RP-L35, MRPL35, rpmI
C4_2341	RP-L20, MRPL20, rplT
C4_2342	FARSA, pheS
C4_2343	FARSB, pheT
C4_2344	ihfA, himA
C4_2347	NA
C4_2348	npdA
C4_2351	lacI, galR
C4_2352	rbsK, RBKS
C4_2353	rbsB
C4_2355	rbsA
C4_2357	GST, gst
C4_2359	potD
C4_2360	potC
C4_2361	potB
C4_2362	potA
C4_2365	ttcA
C4_2366	uspE
C4_2367	fnr
C4_2374	ccoO
C4_2375	ccoN
C4_2378	msrC
C4_2379	proQ
C4_2380	E3.4.21.102, prc, ctpA
C4_2381	pepN
C4_2385	DHODH, pyrD
C4_2386	zapC
C4_2388	RP-L31, rpmE
C4_2390	rlmL, rlmK
C4_2392	uup
C4_2393	fabA
C4_2394	lonH
C4_2395	NA
C4_2416	zot
C4_2423	NA
C4_2424	K09918
C4_2434	prpD
C4_2435	prpC
C4_2436	prpB
C4_2439	NA
C4_2443	NA
C4_2444	tatD
C4_2445	DPO3D2, holB
C4_2446	tmk, DTYMK
C4_2447	K07082
C4_2448	pabC
C4_2449	fabF
C4_2450	acpP
C4_2451	fabG
C4_2452	fabD
C4_2453	fabH
C4_2454	plsX
C4_2455	RP-L32, MRPL32, rpmF
C4_2456	K07040
C4_2457	maf
C4_2458	gph
C4_2459	rluC
C4_2460	rne
C4_2461	PTS-Fru-EIIC, fruA
C4_2462	fruK
C4_2463	PTS-HPR.FRUB, fruB, fpr
C4_2464	fruR1, fruR
C4_2467	tyrP
C4_2469	K07136
C4_2471	rhlE
C4_2472	NA
C4_2473	aroC
C4_2474	prmB
C4_2475	NA
C4_2476	ydaM
C4_2477	gpmB
C4_2482	E4.2.1.2A, fumA, fumB
C4_2483	pabB
C4_2484	NA
C4_2487	sstT
C4_2489	recQ
C4_2490	prkA
C4_2491	K09786
C4_2492	spoVR
C4_2493	fadJ
C4_2494	fadA, fadI
C4_2502	fadL
C4_2503	fadL
C4_2505	E2.3.1.9, atoB
C4_2507	RP-L25, rplY
C4_2509	hrpA
C4_2510	NA
C4_2512	E3.1.6.1, aslA
C4_2520	NA
C4_2521	NA
C4_2523	K06871
C4_2528	NA
C4_2537	NA
C4_2547	NA
C4_2550	mtrA
C4_2554	katE, CAT, catB, srpA
C4_2566	NA
C4_2568	sbcB, exoI
C4_2573	cdd, CDA
C4_2574	tnaA
C4_2579	dadA
C4_2580	asd
C4_2582	fdhD
C4_2583	fhlA
C4_2585	fdoG, fdfH
C4_2587	hydN
C4_2591	hyfA
C4_2592	hyfB
C4_2593	hyfC
C4_2594	hycE
C4_2596	hyfI
C4_2597	hycH
C4_2598	hycI
C4_2599	selA
C4_2600	selB, EEFSEC
C4_2601	hypF
C4_2602	hypC
C4_2603	hypD
C4_2604	hypE
C4_2605	hypA, hybF
C4_2606	hypB
C4_2607	ABC.PE.A1
C4_2608	ABC.PE.A
C4_2609	ABC.PE.P1
C4_2610	ABC.PE.P
C4_2611	ABC.PE.S
C4_2613	NA
C4_2614	hyaD, hybD
C4_2615	hyaB, hybC
C4_2617	fdoH
C4_2618	hyaA, hybO
C4_2621	pimB
C4_2641	NA
C4_2642	NA
C4_2645	NA
C4_2652	K20974
C4_2654	arcD, lysl, lysP
C4_2656	mmsB, HIBADH
C4_2657	paaF, echA
C4_2658	crt
C4_2659	ACADS, bcd
C4_2660	IVD, ivd
C4_2661	E6.4.1.4B
C4_2662	liuC
C4_2663	E6.4.1.4A
C4_2667	NA
C4_2670	mtfA
C4_2671	phnO
C4_2673	NA
C4_2675	DPO3E, dnaQ
C4_2677	actP
C4_2678	E3.6.3.41
C4_2679	ppiD
C4_2680	hupB
C4_2681	lon
C4_2682	clpX, CLPX
C4_2683	clpP, CLPP
C4_2684	tig
C4_2686	yfbR
C4_2687	lolC_E
C4_2688	lolD
C4_2689	lolC_E
C4_2691	mfd
C4_2692	FBP, fbp
C4_2697	sixA
C4_2698	NA
C4_2699	NA
C4_2701	NA
C4_2703	gdh
C4_2704	ada
C4_2710	guaA, GMPS
C4_2711	IMPDH, guaB
C4_2714	xseA
C4_2715	mngR, farR
C4_2717	PTS-Mng-EIIC, mngA, hrsA
C4_2718	mngB
C4_2719	ddl
C4_2721	gpx
C4_2722	rhlE
C4_2724	mcp
C4_2725	E2.5.1.54, aroF, aroG, aroH
C4_2726	aroA
C4_2727	serC, PSAT1
C4_2729	fixB, etfA
C4_2730	fixA, etfB
C4_2731	ETFDH
C4_2732	corA
C4_2733	NA
C4_2735	NA
C4_2737	glgC
C4_2738	NA
C4_2741	gsk
C4_2742	K07136
C4_2743	hemH, FECH
C4_2744	adk, AK
C4_2746	purF, PPAT
C4_2747	cvpA
C4_2748	SARS, serS
C4_2749	ycaJ
C4_2750	lolA
C4_2752	lrp
C4_2753	ald
C4_2754	trxB
C4_2755	NA
C4_2757	aat
C4_2758	ATE1, ate1
C4_2759	infA
C4_2760	clpA
C4_2761	clpS
C4_2763	folD
C4_2765	rstA
C4_2766	rstB
C4_2770	NA
C4_2772	tdk, TK
C4_2774	hns
C4_2775	MMAB, pduO
C4_2777	queE
C4_2778	queC
C4_2780	NA
C4_2781	pyrF
C4_2782	lapB
C4_2783	lapA
C4_2784	ihfB, himD
C4_2785	RP-S1, rpsA
C4_2786	cmk
C4_2787	ribA, RIB1
C4_2788	cysB
C4_2791	NA
C4_2792	ynfM
C4_2795	nfsA
C4_2796	abgT
C4_2797	mucR
C4_2798	lldR
C4_2801	ltaA
C4_2804	NA
C4_2805	NA
C4_2807	ABC.PA.A
C4_2808	ABC.PA.P
C4_2809	ABC.PA.S
C4_2810	ABC.PA.P
C4_2817	TC.FEV.OM
C4_2823	nuoA
C4_2824	nuoB
C4_2825	nuoCD
C4_2826	nuoE
C4_2827	nuoF
C4_2828	nuoG
C4_2829	nuoH
C4_2830	nuoI
C4_2831	nuoJ
C4_2832	nuoK
C4_2833	nuoL
C4_2834	nuoM
C4_2835	nuoN
C4_2839	purL, PFAS
C4_2843	engA, der
C4_2844	bamB
C4_2845	NA
C4_2846	HARS, hisS
C4_2847	gcpE, ispG
C4_2848	rodZ
C4_2850	rlmN
C4_2851	ndk, NME
C4_2852	pepB
C4_2853	pepB
C4_2854	fdx
C4_2855	hscA
C4_2856	hscB, HSCB, HSC20
C4_2858	iscA, ISCA1
C4_2859	iscU, nifU
C4_2860	iscS, NFS1
C4_2861	iscR
C4_2862	trmJ
C4_2864	NA
C4_2865	K08303
C4_2866	NA
C4_2868	pspE
C4_2869	secF
C4_2870	secD
C4_2871	yajC
C4_2872	tgt, QTRT1
C4_2873	queA
C4_2875	K07168
C4_2877	PRDX2_4, ahpC
C4_2878	ahpF
C4_2879	K09807
C4_2888	lapE
C4_2890	lapB
C4_2891	K07139
C4_2893	gltB
C4_2894	gltD
C4_2895	ABC.CYST.A
C4_2896	ABC.CYST.P
C4_2897	fliY
C4_2901	rhlE
C4_2905	feoA
C4_2906	EIF1, SUI1
C4_2907	NA
C4_2911	ABC.PA.S
C4_2912	ABC.PA.S
C4_2913	ABC.PA.S
C4_2914	NA
C4_2915	CARS, cysS
C4_2916	PPIB, ppiB
C4_2918	lpxH
C4_2921	tctD
C4_2925	nagL
C4_2926	faaH
C4_2927	HGD, hmgA
C4_2928	HPD, hppD
C4_2929	pgpC
C4_2930	rluA
C4_2932	aotM
C4_2933	aotQ
C4_2934	aotJ
C4_2935	aotP
C4_2936	NA
C4_2937	iadA
C4_2938	aotJ
C4_2939	NA
C4_2941	ARSC1, arsC
C4_2942	trxC
C4_2943	NA
C4_2944	NA
C4_2945	perM
C4_2946	mipA, ompV
C4_2949	malK, mtlK, thuK
C4_2950	malG
C4_2951	malF
C4_2952	malE
C4_2953	K09904
C4_2954	ndpA
C4_2956	metQ
C4_2957	E3.4.21.121
C4_2959	pps, ppsA
C4_2960	ppsR
C4_2963	aroP
C4_2964	arsR
C4_2968	NA
C4_2977	NA
C4_2996	NA
C4_2998	E3.2.1.17
C4_3012	pgsA, PGS1
C4_3013	uvrC
C4_3014	uvrY, gacA, varA
C4_3015	kdsB
C4_3016	K09791
C4_3017	lpxK
C4_3018	msbA
C4_3022	aspC
C4_3025	NA
C4_3026	K09897
C4_3029	E3.1.4.46, glpQ, ugpQ
C4_3030	glpA, glpD
C4_3032	glpT
C4_3033	GLPF
C4_3034	glpK, GK
C4_3037	NA
C4_3041	dkgB
C4_3042	NA
C4_3043	ydhP
C4_3044	NQO1
C4_3049	E3.1.6.1, aslA
C4_3053	NA
C4_3054	NA
C4_3055	E3.1.2.23
C4_3057	oxyR
C4_3058	MFS.CP
C4_3059	rluF
C4_3062	NA
C4_3067	rnfB
C4_3068	rnfC
C4_3070	rnfG
C4_3072	NTH
C4_3073	GLO1, gloA
C4_3084	K07483
C4_3088	dinG
C4_3089	K09909
C4_3090	NA
C4_3091	rbgA
C4_3093	E3.1.3.1, phoA, phoB
C4_3094	E3.1.3.1, phoA, phoB
C4_3096	ABC.PA.S
C4_3098	rnk
C4_3099	uhpA
C4_3100	uhpB
C4_3101	uhpC
C4_3102	sadC
C4_3103	ABC.PA.S
C4_3104	ABC.PA.P
C4_3105	ABC.PA.A
C4_3106	ABC.PA.S
C4_3109	arcD, lysl, lysP
C4_3110	mmuM, BHMT2
C4_3112	NA
C4_3113	phoU
C4_3114	pstB
C4_3115	pstA
C4_3117	tadA
C4_3119	aceB, glcB
C4_3120	E4.1.3.1, aceA
C4_3121	hda
C4_3123	upp, UPRT
C4_3124	purM
C4_3125	purN
C4_3126	NA
C4_3127	flrC, fleR
C4_3132	ppk
C4_3133	ppx-gppA
C4_3134	mgtE
C4_3135	flgL
C4_3137	flgJ
C4_3138	flgI
C4_3140	flgG
C4_3141	flgF
C4_3143	flgD
C4_3145	flgB
C4_3148	flgA
C4_3149	flgM
C4_3150	flgN
C4_3152	oppA, mppA
C4_3154	rsuA
C4_3157	fsaA, mipB
C4_3158	pflA, pflC, pflE
C4_3160	E2.3.1.54, pflD
C4_3161	NA
C4_3162	yejA
C4_3168	cspA
C4_3170	PDHB, pdhB
C4_3171	PDHA, pdhA
C4_3173	entF
C4_3174	entA
C4_3175	entB, dhbB, vibB, mxcF
C4_3176	entE, dhbE, vibE, mxcE
C4_3177	entC
C4_3178	TC.FEV.OM2, cirA, cfrA, hmuR
C4_3179	E2.5.1.54, aroF, aroG, aroH
C4_3180	lacI, galR
C4_3181	slt
C4_3183	raiA
C4_3185	tamB
C4_3186	tamA
C4_3188	ppiC
C4_3190	NA
C4_3192	ABC.VB1X.S
C4_3194	ABC.VB1X.A
C4_3196	mltB
C4_3199	pgm
C4_3200	seqA
C4_3201	ybfF
C4_3203	NA
C4_3204	fldA, nifF, isiB
C4_3206	fur
C4_3207	QARS, glnS
C4_3211	nagB, GNPDA
C4_3212	nagA, AMDHD2
C4_3213	nagC
C4_3214	eptA
C4_3218	K02477
C4_3223	radD
C4_3224	dacB
C4_3225	grxA
C4_3226	NA
C4_3228	yciA
C4_3229	NA
C4_3233	gltD
C4_3234	ABC.PA.S
C4_3235	K07140
C4_3237	htpX
C4_3238	bioD
C4_3239	bioC
C4_3240	bioF
C4_3242	bioB
C4_3243	bioA
C4_3246	NARS, asnS
C4_3249	NA
C4_3250	E3.4.17.11
C4_3251	TC.DCUC, dcuC, dcuD
C4_3253	ARSC1, arsC
C4_3254	dapE
C4_3257	cvrA, nhaP2
C4_3262	mcp
C4_3266	rihA
C4_3267	rluA
C4_3268	udp, UPP
C4_3269	yiaY
C4_3274	tadC
C4_3275	tadB
C4_3276	cpaF, tadA
C4_3286	bamE, smpA
C4_3288	NA
C4_3289	NA
C4_3290	lplA, lplJ
C4_3295	ABC.CD.A
C4_3297	NA
C4_3301	arsR
C4_3303	sqr
C4_3308	INV, sacA
C4_3310	E2.7.1.4, scrK
C4_3312	dnaJ
C4_3313	dnaK
C4_3314	GRPE
C4_3315	ppnK, NADK
C4_3316	recN
C4_3319	macA
C4_3320	macB
C4_3321	NA
C4_3322	hns
C4_3324	NA
C4_3325	E2.7.7.24, rfbA, rffH
C4_3326	rfbD, rmlD
C4_3327	E4.2.1.46, rfbB, rffG
C4_3328	epsC
C4_3329	per, rfbE
C4_3332	NA
C4_3338	wecC
C4_3342	acrB, mexB, adeJ, smeE, mtrD, cmeB
C4_3343	acrA, mexA, adeI, smeD, mtrC, cmeA
C4_3344	acrR, smeT
C4_3346	NA
C4_3351	rimO
C4_3359	thrC
C4_3360	thrB1
C4_3361	thrA
C4_3362	lasT
C4_3363	aceK
C4_3364	tesB
C4_3366	rluB
C4_3367	scpB
C4_3368	scpA
C4_3369	tsaC, rimN, SUA5
C4_3370	E3.1.3.97
C4_3371	trpE
C4_3372	trpG
C4_3373	trpD
C4_3374	trpCF
C4_3375	trpB
C4_3376	trpA
C4_3383	ARSC1, arsC
C4_3384	TC.ACR3
C4_3385	arsA, ASNA1
C4_3387	NA
C4_3390	rraA, menG
C4_3392	arcA
C4_3393	cydD
C4_3394	cydC
C4_3395	rcsF
C4_3398	NA
C4_3401	phoP
C4_3402	phoQ
C4_3404	yiaC
C4_3406	puuB, ordL
C4_3408	puuR
C4_3409	gabD
C4_3410	gabT
C4_3411	puuP
C4_3413	puuP
C4_3416	E5.2.1.8
C4_3417	ggt
C4_3418	rdgC
C4_3420	sbcD
C4_3421	sbcC
C4_3422	DOPA
C4_3426	PK, pyk
C4_3427	kefA, bspA, aefA
C4_3435	PTS-Glc-EIIA, crr
C4_3436	PTS-EI.PTSI, ptsI
C4_3437	PTS-HPR.PTSH, ptsH
C4_3438	cysK
C4_3439	NA
C4_3441	E2.3.1.207
C4_3448	gspE
C4_3449	gspF
C4_3452	gspI
C4_3453	gspJ
C4_3454	gspK
C4_3458	yccA
C4_3460	NA
C4_3461	tusE, dsrC
C4_3462	mviM
C4_3463	NA
C4_3465	E3.4.11.10
C4_3470	NA
C4_3473	NA
C4_3474	TC.HAE1
C4_3477	NA
C4_3478	K07001
C4_3479	TC.APA
C4_3481	NA
C4_3487	ME2, sfcA, maeA
C4_3488	K07506
C4_3490	NA
C4_3491	NA
C4_3492	dgcB
C4_3495	NA
C4_3497	dctA
C4_3498	kdsA
C4_3499	NA
C4_3501	hemK, prmC, HEMK
C4_3502	prfA, MTRF1, MRF1
C4_3503	hemA
C4_3504	lolB
C4_3505	ispE
C4_3506	PRPS, prsA
C4_3507	E3.1.3.5
C4_3508	PTH1, pth, spoVC
C4_3509	ychF
C4_3511	NA
C4_3513	udp, UPP
C4_3516	aes
C4_3519	hscC
C4_3521	dexB
C4_3522	por, nifJ
C4_3523	NA
C4_3524	NA
C4_3527	astD
C4_3528	astA
C4_3529	argD
C4_3530	pabA
C4_3532	WARS, trpS
C4_3533	gph
C4_3534	rpe, RPE
C4_3535	dam
C4_3536	damX
C4_3537	aroB
C4_3538	E2.7.1.71, aroK, aroL
C4_3539	pilQ
C4_3544	mrcA
C4_3547	oxyR
C4_3551	NA
C4_3555	kefA, bspA, aefA
C4_3556	E3.1.4.46, glpQ, ugpQ
C4_3558	frdA
C4_3559	frdB
C4_3560	frdC
C4_3561	frdD
C4_3564	E3.4.17.11
C4_3566	K09927
C4_3567	NA
C4_3569	NA
C4_3570	NA
C4_3572	NA
C4_3574	fabG
C4_3576	qseB
C4_3577	qseC
C4_3579	NA
C4_3580	NA
C4_3581	E1.7.1.7, guaC
C4_3583	efp
C4_3585	hprA
C4_3587	K07078
C4_3588	yfbT, yniC
C4_3590	NA
C4_3591	wspR
C4_3594	NA
C4_3595	ubiF
C4_3596	miaB
C4_3597	phoH, phoL
C4_3598	ybeY, yqfG
C4_3599	corC
C4_3600	lnt
C4_3602	recJ
C4_3603	dsbC
C4_3604	mscL
C4_3606	xerD
C4_3607	fldB
C4_3608	tldD
C4_3609	pmbA
C4_3610	NA
C4_3611	LARS, leuS
C4_3612	lptE, rlpB
C4_3613	DPO3D1, holA
C4_3614	nadD
C4_3615	ybeB
C4_3616	rlmH
C4_3617	mrdA
C4_3618	rodA, mrdB
C4_3620	rlpA
C4_3621	dacC, dacA, dacD
C4_3622	K09158
C4_3623	lipB
C4_3624	lipA
C4_3625	mutT, NUDT15, MTH2
C4_3627	GAPDH, gapA
C4_3628	K09916
C4_3629	E3.5.1.1, ansA, ansB
C4_3630	gltS
C4_3632	prfB
C4_3633	KARS, lysS
C4_3634	cysJ
C4_3635	cysI
C4_3636	cysH
C4_3637	folA
C4_3642	mogA
C4_3644	NA
C4_3645	ynjE
C4_3646	glsA, GLS
C4_3647	K09923
C4_3648	trmB, METTL1
C4_3649	LYSN
C4_3652	K07071
C4_3654	ABC.CD.P
C4_3655	ABC.CD.A
C4_3656	tesA
C4_3659	K07004
C4_3663	E3.2.1.14
C4_3664	E3.2.1.14
C4_3668	K07727
C4_3677	vgrG
C4_3678	hcp
C4_3679	solR, cepR, tofR
C4_3680	TC.FEV.OM3, tbpA, hemR, lbpA, hpuB, bhuR, hugA, hmbR
C4_3682	aacA
C4_3684	hugZ, hutZ
C4_3686	ABC.FEV.S
C4_3687	ABC.FEV.P
C4_3688	ABC.FEV.A
C4_3689	NA
C4_3690	pepE
C4_3692	alr
C4_3694	dnaB
C4_3697	ushA
C4_3701	luxO
C4_3702	fkpA
C4_3703	NA
C4_3705	slyD
C4_3709	K07019
C4_3711	K09898
C4_3712	PRK, prkB
C4_3714	NA
C4_3715	yhfA
C4_3716	crp
C4_3717	rlmA1
C4_3718	ompN
C4_3720	uspA
C4_3723	NA
C4_3724	psuK
C4_3725	psuG
C4_3728	E1.11.1.5
C4_3729	pip
C4_3732	rraB
C4_3736	K07497
C4_3741	K07085
C4_3743	E4.1.1.15, gadB, gadA, GAD
C4_3745	K09780
C4_3746	cysQ, MET22, BPNT1
C4_3747	pdxJ
C4_3748	recO
C4_3749	era
C4_3750	rnc, DROSHA, RNT1
C4_3752	lepA
C4_3754	rseB
C4_3755	rseA
C4_3756	SIG3.2, rpoE
C4_3757	nadB
C4_3759	cptB
C4_3760	ygfZ
C4_3761	NA
C4_3764	cutA
C4_3765	dsbD
C4_3768	puuB, ordL
C4_3769	FBA, fbaA
C4_3770	PGK, pgk
C4_3771	epd
C4_3772	NAGK, nagK
C4_3773	hemE, UROD
C4_3774	E3.6.1.22, NUDT12, nudC
C4_3775	putA
C4_3778	mcp
C4_3780	glnE
C4_3781	NA
C4_3786	phoB
C4_3788	asmA
C4_3789	mutT, NUDT15, MTH2
C4_3791	E3.1.27.1
C4_3797	rhlE
C4_3799	bla2, blm, ccrA, blaB
C4_3803	NA
C4_3804	E3.5.1.4, amiE
C4_3805	aguA
C4_3807	NA
C4_3812	nemA
C4_3813	SIG2, rpoS
C4_3814	nlpD
C4_3816	E2.1.1.77, pcm
C4_3817	surE
C4_3818	truD, PUS7
C4_3819	ispF
C4_3820	ispD
C4_3821	ftsB
C4_3822	putP
[truncated: 495 more rows]
