# Supplementary material for: Network-based analysis of virulence factors for uncovering Aeromonas veronii pathogenesis
Source: BMC Microbiol. 2021 Jun 24;21:188. doi: 10.1186/s12866-021-02261-8 (PMC8223281; doi:10.1186/s12866-021-02261-8)
Supplement: Supplementary file 3 — Additional file 3: Table S3. Interspecies protein-protein interaction network. [file 12866_2021_2261_MOESM3_ESM.xlsx]

## Sheet: Sheet1
Table S3. Interspecies protein-protein interaction network
Oreochromis niloticus	Aeromonas veronii
I3JRD0	C4_0823
I3KR69	C4_0270
I3K7T6	C4_1674
I3JDJ4	C4_0823
I3KCP7	C4_4218
I3KCP7	C4_0200
I3KCP7	C4_4185
I3J5Q8	C4_2085
I3J5Q8	C4_1674
I3KSI5	C4_1674
I3KYE8	C4_1128
I3J7P4	C4_2683
I3K5G3	C4_4539
I3J1U4	C4_2085
I3IU65	C4_2721
I3K1U3	C4_1128
I3KA59	C4_1128
I3KE38	C4_2464
I3KE38	C4_0401
I3KQC1	C4_1674
I3KQC1	C4_2721
I3JF72	C4_0200
I3JV40	C4_2085
I3KQM9	C4_4642
I3KQM9	C4_4539
I3KQM9	C4_2877
I3KQM9	C4_0270
I3KQM9	C4_1674
I3KQM9	C4_2063
I3JWA9	C4_0648
I3JWA9	C4_2680
I3JWA9	C4_0200
I3KLG2	C4_1128
I3KLG2	C4_1674
I3KLG2	C4_2063
I3KLG2	C4_2085
I3JFI5	C4_2085
I3KK68	C4_0823
I3KRU6	C4_0823
I3KQB4	C4_2063
I3JLK7	C4_0200
I3IXL2	C4_2085
I3KII8	C4_1128
I3JUB8	C4_0200
I3JUB8	C4_4598
I3KZB0	C4_1128
I3JR13	C4_0200
I3JR13	C4_4642
I3J8B9	C4_0270
I3J8B9	C4_0123
I3KMI2	C4_0200
I3K1A5	C4_1674
I3K1A5	C4_4539
I3K9C0	C4_0270
I3K9C0	C4_4185
I3IY55	C4_0823
I3KLU2	C4_4185
I3KLU2	C4_2085
I3KLU2	C4_1674
I3KKX9	C4_3114
I3JG36	C4_0270
I3JG36	C4_4539
I3KME3	C4_2085
I3KME3	C4_0200
I3KUU3	C4_0200
I3J3H6	C4_0648
I3J3H6	C4_1674
I3J3H6	C4_0200
I3J3H6	C4_2680
I3KSE2	C4_0823
I3KJ91	C4_4642
I3KJ91	C4_2721
I3K122	C4_4539
I3JR18	C4_1128
I3J5R6	C4_4642
I3K4Z4	C4_1674
I3K4Z4	C4_0270
I3KWD3	C4_4185
I3KWD3	C4_2683
I3K8S1	C4_0823
I3K8S1	C4_1674
I3JPL7	C4_0270
I3J8F4	C4_2063
I3J8F4	C4_1128
I3J8F4	C4_2085
I3J8F4	C4_0416
I3J8F4	C4_2464
I3J8F4	C4_2683
I3J8F4	C4_0200
I3J8F4	C4_2680
I3J8F4	C4_0648
I3KQB5	C4_0200
I3JKE7	C4_0270
I3J1R7	C4_2680
I3J1R7	C4_2683
I3J1R7	C4_2784
I3J1R7	C4_0200
I3KPF2	C4_0270
I3JTM5	C4_2085
I3JTM5	C4_0200
I3KSR3	C4_1674
I3JLF2	C4_4539
I3J4C8	C4_1128
I3KWE4	C4_0270
I3KWE4	C4_0200
I3KIS6	C4_0123
I3JLL6	C4_2085
I3JVA6	C4_0200
I3KJJ9	C4_2683
I3KTW0	C4_0200
I3KDJ8	C4_1128
I3KDJ8	C4_0270
I3K719	C4_0270
I3JZP8	C4_0401
I3JZP8	C4_0270
I3KWN4	C4_2085
I3J986	C4_2085
I3K7U2	C4_2721
I3K7U2	C4_4642
I3KX81	C4_0123
I3JQ02	C4_2063
I3KKF2	C4_1128
I3KMX3	C4_2085
I3JEI4	C4_2063
I3K2K9	C4_4185
I3J0S3	C4_1128
I3JBV6	C4_2085
I3K5C3	C4_2085
I3K5C3	C4_0270
I3K5C3	C4_2063
I3K5C3	C4_1674
I3J4N5	C4_2085
I3JQQ3	C4_2063
I3IY94	C4_3114
I3IY94	C4_2721
I3K5Y1	C4_4642
I3JKD8	C4_4598
I3JKD8	C4_3855
I3JKD8	C4_0200
I3JKD8	C4_2784
I3JKD8	C4_2680
I3K4Z7	C4_0648
I3K4Z7	C4_2877
I3J6U0	C4_4185
I3KN75	C4_2063
I3KN75	C4_4642
I3J5T6	C4_4642
I3JJS0	C4_1674
I3KEZ8	C4_0200
I3KJB1	C4_1128
I3K3Q3	C4_0200
I3KX24	C4_2683
I3KIG2	C4_0416
I3IX14	C4_2063
I3IX14	C4_1128
I3IX14	C4_1674
I3K7E3	C4_3114
I3JZB0	C4_0200
I3JDS6	C4_4642
I3JDS6	C4_2063
I3K1I9	C4_3114
I3JHE7	C4_4185
I3IVD0	C4_0401
I3K437	C4_4642
I3KBC0	C4_2085
I3KBC0	C4_0270
I3KRS2	C4_0123
I3KRS2	C4_2877
I3KRS2	C4_1674
I3JNI0	C4_3114
I3KQB1	C4_1674
I3KP08	C4_1128
I3KPK2	C4_0270
I3KPK2	C4_0200
I3J7T7	C4_1674
I3KB60	C4_0270
I3KB60	C4_2063
I3KB60	C4_2085
I3KB60	C4_1674
I3JR04	C4_2721
I3JM65	C4_1674
I3JKX2	C4_2683
I3JIG9	C4_2877
I3JIG9	C4_0648
I3K536	C4_0200
I3K536	C4_2085
I3K536	C4_1128
I3K536	C4_4642
I3K536	C4_2721
I3K536	C4_1674
I3K536	C4_3114
I3JT49	C4_2683
I3IWI2	C4_4185
I3K2L7	C4_3114
I3J469	C4_2721
I3KQ07	C4_0200
I3K4I0	C4_2085
I3JTZ7	C4_0200
I3JTZ7	C4_0416
I3J6F1	C4_4642
I3JZG9	C4_0270
I3JK32	C4_4642
I3KTY5	C4_0200
I3K8A4	C4_1674
I3KLJ1	C4_0270
I3KMW4	C4_1128
I3JB49	C4_4185
I3JB49	C4_0823
I3KIB5	C4_0270
I3J3Y9	C4_2063
I3J3Y9	C4_1674
I3JZE2	C4_0401
I3KU64	C4_2063
I3JCL1	C4_0401
I3J5Q6	C4_1128
I3J5Q6	C4_1674
I3JD50	C4_0823
I3JAM9	C4_2063
I3JZU5	C4_0401
I3JPE3	C4_0401
I3JLB0	C4_4185
I3J972	C4_4642
I3JN00	C4_0648
I3JN00	C4_2680
I3JY24	C4_1674
I3JY24	C4_0270
I3JY24	C4_2085
I3JXL1	C4_0200
I3KNQ2	C4_2085
I3K7S7	C4_4642
I3JB24	C4_4642
I3JGK5	C4_2683
I3K6L2	C4_2063
I3IZ39	C4_0200
I3KBL2	C4_4642
I3KAG4	C4_0823
I3JI39	C4_2721
I3KW93	C4_0416
I3KML8	C4_0200
I3KML8	C4_2063
I3JBJ7	C4_4218
I3JBJ7	C4_1674
I3KU73	C4_2085
I3KU73	C4_4185
I3JM48	C4_4539
I3JGQ8	C4_2085
I3J220	C4_1128
I3J6U4	C4_1128
I3K5X8	C4_4185
I3KWL6	C4_0270
I3KWL6	C4_0123
I3KU76	C4_0200
I3KU76	C4_2085
I3KU76	C4_0823
I3K854	C4_0823
I3KQN0	C4_4185
I3J446	C4_4598
I3JFX0	C4_0823
I3JFX0	C4_2085
I3JFX0	C4_1128
I3JFX0	C4_1674
I3JFX0	C4_0270
I3JFX0	C4_2063
I3K6L7	C4_2721
I3KDB5	C4_4642
I3KYN5	C4_1674
I3KYN5	C4_2063
I3JFT5	C4_0200
I3JFT5	C4_4598
I3JFT5	C4_2784
I3JFT5	C4_0648
I3JDI2	C4_0270
I3JV23	C4_0416
I3JV23	C4_0648
I3KWY0	C4_0200
I3K8Z3	C4_2085
I3K8Z3	C4_0200
I3K8Z3	C4_4185
I3J634	C4_2063
I3KT33	C4_1128
I3KT33	C4_2085
I3KGB1	C4_2063
I3KGB1	C4_2085
I3J1R8	C4_2680
I3J1R8	C4_2683
I3J1R8	C4_0200
I3J1R8	C4_2784
I3IU80	C4_3855
I3IU80	C4_2063
I3IU80	C4_0200
I3IU80	C4_2683
I3IU80	C4_0648
I3IU80	C4_2784
I3IU80	C4_0416
I3JS68	C4_2085
I3KL92	C4_0200
I3KRC2	C4_0949
I3JU42	C4_2063
I3JF29	C4_0200
I3J8M4	C4_0200
I3J2Z8	C4_4642
I3IYP8	C4_2063
I3K179	C4_0270
I3JN75	C4_0270
I3K6L3	C4_4185
I3K6L3	C4_0416
I3K6L3	C4_3114
I3K6L3	C4_1128
I3K6L3	C4_2085
I3K6L3	C4_2683
I3IU64	C4_2721
I3KSU9	C4_2085
I3KSU9	C4_1128
I3J6Z8	C4_4642
I3K615	C4_1674
I3JVC8	C4_1674
I3K6E6	C4_0270
I3JVX4	C4_1674
I3JVX4	C4_2085
I3JVX4	C4_2877
I3KX00	C4_2085
I3KQH7	C4_2085
I3KQH7	C4_2063
I3KQH7	C4_1674
I3KQH7	C4_1128
I3JWZ6	C4_4539
I3JF01	C4_0270
I3JJT8	C4_1674
I3J2E9	C4_0200
I3J7T8	C4_0270
I3J7T8	C4_1128
I3J7T8	C4_2085
I3J7T8	C4_1674
I3J7T8	C4_3114
I3J390	C4_0949
I3IUY3	C4_4642
I3IY26	C4_0200
I3IY26	C4_2063
I3KL67	C4_2721
I3KL67	C4_2877
I3KL67	C4_3114
I3J0T6	C4_2683
I3K2N2	C4_2085
I3K0L0	C4_1128
I3KJ85	C4_1128
I3J5N5	C4_0823
I3JBD0	C4_4642
I3KPP7	C4_1128
I3KPP7	C4_2085
I3KGC0	C4_1128
I3KQQ7	C4_0648
I3KQQ7	C4_0200
I3KQQ7	C4_2877
I3KAY7	C4_2085
I3KAY7	C4_0200
I3J2V2	C4_2085
I3JZV4	C4_2063
I3JZV4	C4_4185
I3JI75	C4_4539
I3JC43	C4_2085
I3JWC6	C4_2085
I3JWC6	C4_0200
I3KTM3	C4_0200
I3JSK1	C4_4539
I3KE46	C4_4642
I3J4T9	C4_3114
I3JQE9	C4_3114
I3IUN1	C4_2063
I3K8U8	C4_2721
I3K620	C4_2085
I3KES2	C4_2085
I3JTS4	C4_1128
I3KVJ1	C4_4185
I3KVJ1	C4_0270
I3KVJ1	C4_1128
I3J2S4	C4_1674
I3KHQ1	C4_2085
I3JN34	C4_0200
I3IUA2	C4_2063
I3J5R3	C4_1674
I3KWW6	C4_2063
I3JB48	C4_2927
I3J4L9	C4_0401
I3J8A1	C4_2085
I3JEX4	C4_2063
I3JFG2	C4_4642
I3KSX8	C4_2721
I3K648	C4_2085
I3KAM6	C4_3920
I3IZF0	C4_0270
I3KT22	C4_0270
I3ITZ5	C4_1674
I3ITZ5	C4_0200
I3ITZ5	C4_2085
I3ITZ5	C4_3114
I3ITZ5	C4_3813
I3ITZ5	C4_0648
I3ITZ5	C4_0416
I3ITZ5	C4_4185
I3J5W5	C4_1674
I3J5W5	C4_2085
I3J5W5	C4_2063
I3J820	C4_2063
I3J9E1	C4_2063
I3J9E1	C4_1674
I3J9E1	C4_0270
I3KPF7	C4_4642
I3JCS4	C4_2085
I3KQA8	C4_0270
I3JRY2	C4_2063
I3JRY2	C4_4642
I3KAV2	C4_0270
I3KAV2	C4_2683
I3KAV2	C4_2085
I3J4D5	C4_0270
I3JS22	C4_1128
I3JS22	C4_1674
I3JS22	C4_2063
I3JQG0	C4_0416
I3JQG0	C4_2085
I3KVL0	C4_0823
I3KVL0	C4_4185
I3K1G5	C4_3114
I3JZS1	C4_2085
I3KVR0	C4_4642
I3K9A7	C4_1128
I3K9A7	C4_0200
I3K9A7	C4_1674
I3KGI6	C4_2085
I3JS13	C4_0270
I3JS13	C4_2085
I3JS13	C4_1128
I3JZS5	C4_1128
I3JZS5	C4_0200
I3JZS5	C4_2721
I3JZS5	C4_4642
I3JZS5	C4_0270
I3JZS5	C4_1674
I3JZS5	C4_4185
I3JZS5	C4_4218
I3KKF7	C4_4642
I3KKF7	C4_0200
I3KKF7	C4_2721
I3KKF7	C4_2683
I3K2W4	C4_0270
I3K2W4	C4_4642
I3KL75	C4_4642
I3JJ94	C4_2683
I3KC64	C4_0200
I3JAL3	C4_1674
I3K270	C4_2085
I3JSZ7	C4_2085
I3IXW4	C4_2063
I3IXW4	C4_1674
I3KQ19	C4_1128
I3J456	C4_0270
I3J456	C4_0648
I3KAK6	C4_0270
I3JEQ9	C4_2063
I3K0Z3	C4_0401
I3KQZ4	C4_0200
I3JKB7	C4_2085
I3KFJ6	C4_0401
I3KP44	C4_3114
I3J6R3	C4_2085
I3KZJ1	C4_2085
I3KZJ1	C4_0200
I3KZJ1	C4_2683
I3KV41	C4_2085
I3KCN5	C4_2721
I3K9L7	C4_2063
I3KF26	C4_2085
I3J2I2	C4_4642
I3KR78	C4_2063
I3KSS6	C4_2085
I3JIW3	C4_2063
I3JPU7	C4_3114
I3K537	C4_4539
I3JGQ6	C4_0200
I3JGQ6	C4_4218
I3JV63	C4_4185
I3JV63	C4_2680
I3JV63	C4_2721
I3JV63	C4_2784
I3JV63	C4_2063
I3JV63	C4_3855
I3JV63	C4_0648
I3JQB8	C4_2683
I3IYE6	C4_2085
I3KEJ3	C4_0200
I3JJY3	C4_0200
I3KPA3	C4_0200
I3IZK4	C4_4185
I3IUT4	C4_2683
I3IUT4	C4_4539
I3JIG4	C4_2085
I3JIG4	C4_1674
I3K3E7	C4_2085
I3K211	C4_0823
I3IWU3	C4_0200
I3JW53	C4_1128
I3JDA5	C4_1128
I3IV73	C4_0270
I3IV73	C4_2063
I3IV73	C4_1674
I3IV73	C4_1128
I3KJM9	C4_0123
I3KJM9	C4_1128
I3KJM9	C4_2085
I3JLW0	C4_4642
I3KQZ1	C4_4185
I3JFJ0	C4_2085
I3IZW5	C4_1674
I3KMC8	C4_2721
I3JXG0	C4_1674
I3J0U7	C4_2721
I3JQN0	C4_0123
I3JN64	C4_4539
I3J2M6	C4_0200
I3J023	C4_2085
I3KBH4	C4_2085
I3KBH4	C4_4642
I3JS40	C4_4539
I3KS85	C4_2063
I3KZH8	C4_1128
I3KIQ2	C4_4185
I3K6D5	C4_4642
I3K6D5	C4_0270
I3J445	C4_4598
I3K2X4	C4_0270
I3J6I5	C4_1128
I3K5Q9	C4_1128
I3KKQ9	C4_4642
I3J130	C4_0200
I3K3G1	C4_2721
I3IVY1	C4_2085
I3KBL8	C4_2721
I3KBL8	C4_0200
I3J2B4	C4_2063
I3J430	C4_0270
I3K241	C4_3920
I3KPD3	C4_4185
I3J092	C4_1674
I3K4F9	C4_4642
I3K4F9	C4_0270
I3JG06	C4_2085
I3KHU5	C4_2085
I3J116	C4_1128
I3J116	C4_2085
I3JFS1	C4_2085
I3KUY1	C4_1128
I3KUY1	C4_0270
I3KUY1	C4_2085
I3KUY1	C4_2063
I3KUY1	C4_1674
I3KUY1	C4_0200
I3KUY1	C4_0823
I3KTH2	C4_0270
I3KTH2	C4_2721
I3KTH2	C4_4642
I3K9K8	C4_3920
I3KNT0	C4_2085
I3KXL6	C4_0270
I3KXL6	C4_0200
I3KXL6	C4_0123
O42249	C4_0200
I3K850	C4_1128
I3K850	C4_0200
I3K850	C4_0270
I3K850	C4_2721
I3K850	C4_1674
I3K850	C4_4218
I3K850	C4_4642
I3K850	C4_4185
I3J652	C4_4642
I3JB17	C4_2063
I3IWZ9	C4_1674
I3IWZ9	C4_2721
I3IWZ9	C4_2063
I3J520	C4_0270
I3KCF1	C4_4185
I3JJD1	C4_1128
I3KXX1	C4_2063
I3K935	C4_4642
I3J965	C4_2721
I3JUY1	C4_2085
I3KU96	C4_2085
I3KAE2	C4_0200
I3IZA9	C4_2085
I3K8R3	C4_4185
I3KFV1	C4_2063
I3KN60	C4_1674
I3KN60	C4_2927
I3KHV8	C4_0200
I3JLH4	C4_0270
I3JLH4	C4_4218
I3JLH4	C4_4185
I3JLH4	C4_1674
I3J8U9	C4_4185
I3K8F5	C4_0200
I3IVL2	C4_0200
I3JJG1	C4_0401
I3K460	C4_1674
I3JJ85	C4_2085
I3JRW0	C4_1128
I3JRW0	C4_2683
I3JRW0	C4_2085
I3KJ06	C4_1674
I3KAS3	C4_1674
I3J3U6	C4_2085
I3J3U6	C4_4539
I3KBZ5	C4_0200
I3JXS9	C4_2683
I3KJS1	C4_1674
I3KX34	C4_2085
I3KJG9	C4_2085
I3KLI2	C4_1128
I3JDN4	C4_4642
I3KRB1	C4_4642
I3J2W2	C4_4185
I3JFM1	C4_0200
I3JFM1	C4_2063
I3JYI4	C4_2085
I3ITV3	C4_1128
I3K1Y5	C4_4642
I3K1Y5	C4_1674
I3J6J1	C4_0200
I3K4T2	C4_0270
I3JTN7	C4_0200
I3KQG8	C4_1674
I3KYB4	C4_1128
I3KJU8	C4_2680
I3K6F4	C4_4185
I3KQJ0	C4_4642
I3J293	C4_0200
I3J1W6	C4_1674
I3K0Q2	C4_2063
I3IXU5	C4_2085
I3K2M9	C4_1674
I3JF26	C4_2721
I3K1J0	C4_3114
I3KN30	C4_2464
I3KN30	C4_0200
I3KN30	C4_2683
I3KN30	C4_0648
I3KN30	C4_0416
I3J9N2	C4_4539
I3KDU8	C4_4218
I3KR91	C4_0648
I3KR91	C4_2877
I3KR91	C4_3558
I3KR91	C4_2680
I3KFK9	C4_0123
I3JYY8	C4_0200
I3KS95	C4_2683
I3KS87	C4_2063
I3KK83	C4_4185
I3KE63	C4_4185
I3KHI7	C4_0270
I3KG16	C4_2683
I3K0B7	C4_0401
I3JGC7	C4_0200
I3JLI9	C4_2721
I3KG11	C4_4642
I3JVJ6	C4_4642
I3JVJ6	C4_4185
I3JVJ6	C4_2063
I3K0X2	C4_2683
I3JX61	C4_4642
I3JBD1	C4_2063
I3JUT9	C4_4642
I3JUT9	C4_0200
I3JUT9	C4_1128
I3K6C7	C4_2063
I3K6C7	C4_1674
I3J4X3	C4_0200
I3JYR4	C4_4218
I3ITT5	C4_0823
I3KEJ8	C4_0270
I3JIQ3	C4_2085
I3J7R0	C4_0200
I3K6S5	C4_0270
I3JD93	C4_0200
I3JPC8	C4_2085
I3KQ73	C4_1674
I3JKW6	C4_2721
I3JKW6	C4_4642
I3J3A6	C4_0200
I3J3A6	C4_2085
I3K546	C4_4642
I3J3J3	C4_1674
I3J3J3	C4_2877
I3JUG0	C4_0200
I3J966	C4_1674
I3J966	C4_4185
I3KPB9	C4_2085
I3IZV3	C4_2085
I3IZV3	C4_0200
I3KKE4	C4_0823
I3KRH1	C4_4539
I3KSR6	C4_0270
I3JZN2	C4_0270
I3J5P8	C4_0648
I3J5P8	C4_2680
I3J5P8	C4_2784
I3JWY1	C4_4218
I3K8U3	C4_0823
I3KVP8	C4_0270
I3K9B5	C4_2085
I3KVU8	C4_3114
I3KJ81	C4_2721
I3K9H1	C4_0200
I3KK85	C4_3114
I3JVR4	C4_0200
I3K4H6	C4_1128
I3J222	C4_0270
I3J231	C4_2721
I3J231	C4_1674
I3KQ68	C4_2680
I3KQ68	C4_2085
I3KUT3	C4_0200
I3JVY5	C4_4642
I3JVY5	C4_2063
I3K791	C4_1128
I3K791	C4_1674
I3JPE2	C4_4185
I3JCT9	C4_2085
I3J7Z1	C4_0401
I3J0J0	C4_2085
I3IU57	C4_3114
I3JDR8	C4_1674
I3K5X4	C4_0823
I3K5X4	C4_0200
I3JAZ1	C4_0200
I3KGV1	C4_0200
I3KGV1	C4_0270
I3K2G1	C4_4539
I3K2G1	C4_0270
I3K2G1	C4_1674
I3IW59	C4_0648
I3KSX1	C4_0200
I3KRG9	C4_1674
I3ITX0	C4_2085
I3KJ15	C4_2877
I3KJ15	C4_1674
I3KTT7	C4_4539
I3JYE0	C4_0270
I3KKW4	C4_2063
I3JGI3	C4_4642
P62796	C4_0200
I3JMT5	C4_4642
I3JF32	C4_0200
I3JF32	C4_0270
I3IXQ3	C4_0823
I3JNT6	C4_0200
I3KWX8	C4_2085
I3JDU8	C4_0200
I3IYG3	C4_2721
I3IZ92	C4_4642
I3JFM3	C4_2085
I3KND3	C4_3114
I3J6T6	C4_0270
I3K4D5	C4_2683
I3K4D5	C4_2085
I3IZW6	C4_2085
I3J976	C4_0200
I3J269	C4_2063
I3J269	C4_2085
I3K2T6	C4_2063
I3KGS1	C4_0200
I3JEB1	C4_0270
I3KA56	C4_2063
I3KK42	C4_0270
I3JBJ0	C4_2683
I3KF12	C4_2063
I3K7G2	C4_2085
I3KQ58	C4_1674
I3KQ58	C4_1128
I3JIT2	C4_2085
I3KQR2	C4_2683
I3KQR2	C4_2085
I3KQR2	C4_0200
I3JKS5	C4_0200
I3KV15	C4_2085
I3KA28	C4_0200
I3J122	C4_0200
I3J122	C4_0401
I3J122	C4_2680
I3J122	C4_2784
I3J122	C4_2683
I3J122	C4_4598
I3JN36	C4_1674
I3K8J0	C4_0270
I3JLA9	C4_4185
I3JLJ6	C4_0200
I3J5R8	C4_4642
I3KR59	C4_0401
I3K8K0	C4_0823
I3JB99	C4_1674
I3JB99	C4_0270
I3K6N5	C4_0123
I3K6N5	C4_2683
I3KA58	C4_0823
I3KA58	C4_1128
I3JYM9	C4_2063
I3JYM9	C4_1674
I3K659	C4_2683
I3KRM5	C4_0648
I3KRM5	C4_2680
I3KRM5	C4_0416
I3KRM5	C4_0200
I3JGE6	C4_1128
I3IY11	C4_4185
I3IY11	C4_0823
I3JF24	C4_2085
I3K7T1	C4_1674
I3KYC9	C4_2085
I3KYC9	C4_0200
I3KYC9	C4_0270
I3J2E7	C4_0270
I3KSE9	C4_4642
I3JKD4	C4_4642
I3JI54	C4_0270
I3JCD1	C4_1128
I3JCD1	C4_2085
I3JAR7	C4_2085
I3KPF9	C4_0200
I3KPF9	C4_2683
I3KPF9	C4_2680
I3KPF9	C4_0648
I3KPF9	C4_4539
I3JZT6	C4_4598
I3JZT6	C4_2680
I3JZT6	C4_0200
I3KMZ3	C4_0200
I3J4J5	C4_4185
I3JYD3	C4_2063
I3JYD3	C4_4185
I3JUP8	C4_0270
I3KDZ1	C4_2085
I3K121	C4_4539
I3KUV0	C4_0200
I3J4G3	C4_2063
I3JA94	C4_0123
I3J6P8	C4_4539
I3JMZ0	C4_0123
I3JMZ0	C4_2063
I3JMZ0	C4_2085
I3JMZ0	C4_2680
I3JMZ0	C4_4185
I3JMZ0	C4_4642
I3JMZ0	C4_0949
I3JMZ0	C4_2683
I3JG10	C4_2085
I3K9L9	C4_2063
I3JSL5	C4_1128
I3JMZ3	C4_0123
I3ITV8	C4_1128
I3J7A5	C4_4185
I3J7A5	C4_4642
I3KXE2	C4_0401
I3JZY6	C4_1128
I3K583	C4_2063
I3K583	C4_2085
I3KQF6	C4_0823
I3KP97	C4_2085
I3KWX7	C4_0401
I3K9S3	C4_0200
I3K9S3	C4_2085
I3JWL0	C4_4642
I3J1Z5	C4_2721
I3J1Z5	C4_0270
I3KKZ5	C4_3114
I3KFK6	C4_0270
I3KEV3	C4_4642
I3KEV3	C4_2721
I3KEV3	C4_2085
I3JSX8	C4_0823
I3KIA2	C4_2085
I3KAH5	C4_0123
I3KK40	C4_4642
I3IYF1	C4_0200
I3K6G4	C4_0823
I3JA60	C4_2063
I3KKW3	C4_2063
I3KB19	C4_4642
I3JB82	C4_4642
I3K389	C4_0200
I3K4K0	C4_2927
I3KUV8	C4_2721
I3KAB7	C4_2683
I3KNN0	C4_1674
I3IUQ3	C4_3920
I3IUQ3	C4_0823
I3IUQ3	C4_4185
I3IUQ3	C4_1674
I3IUQ3	C4_1128
I3JHW0	C4_2683
I3IXY1	C4_2085
I3IXM0	C4_4642
I3KJ25	C4_2063
I3JB87	C4_0014
I3JPN0	C4_1674
I3KD27	C4_4642
I3KD27	C4_4185
I3KD27	C4_0416
I3JQQ5	C4_2063
I3IZM1	C4_0648
I3IZM1	C4_2680
I3KJY9	C4_3920
I3KJY9	C4_2721
I3KJY9	C4_0200
I3K4M1	C4_0123
I3JP01	C4_2683
I3KMP4	C4_2085
I3JPP5	C4_0270
I3JPP5	C4_2063
I3JPP5	C4_1128
I3JPP5	C4_2085
I3KRS1	C4_1674
I3KRS1	C4_0123
I3KRS1	C4_2877
I3K660	C4_2683
I3JPA4	C4_1674
I3K301	C4_1128
I3JK02	C4_2085
I3KXU2	C4_0401
I3JVD5	C4_2085
I3KMX7	C4_1674
I3KUS0	C4_1674
I3KHL4	C4_4642
I3JS42	C4_2721
I3JS42	C4_0200
I3K2S1	C4_0401
I3KAD6	C4_2683
I3JS21	C4_0270
I3JVW7	C4_4642
I3IYA3	C4_2721
I3IYA3	C4_0200
I3IYA3	C4_2464
I3IYA3	C4_2784
I3IYA3	C4_4218
I3IYA3	C4_1128
I3IYA3	C4_1674
I3IYG7	C4_4185
I3J583	C4_2063
I3JPB2	C4_1128
I3J1G4	C4_4642
I3J1W5	C4_1674
I3KU62	C4_3114
I3KH44	C4_1674
I3JEW2	C4_4218
I3JEW2	C4_0823
I3KGI3	C4_4642
I3KUH7	C4_0416
I3KC26	C4_1128
Q5VJN5	C4_2063
I3JNZ8	C4_4185
I3IZC1	C4_1674
I3JZ49	C4_2721
I3JZ49	C4_2683
I3JZ49	C4_4598
I3JZ49	C4_2085
I3JZ49	C4_0416
I3JZ49	C4_3813
I3JV59	C4_2063
I3KPX1	C4_4642
I3JFS4	C4_1674
I3K391	C4_0270
I3K391	C4_4539
I3K391	C4_2721
I3KUF2	C4_0200
I3KAI2	C4_4642
I3KYF2	C4_1128
I3K4Q9	C4_1674
I3KBY1	C4_0200
I3JIF9	C4_4642
I3IU63	C4_2683
I3JFT2	C4_0270
I3KN99	C4_4642
I3JCD7	C4_0270
I3KGY2	C4_2085
I3KGY2	C4_4185
I3KGY2	C4_4642
I3KGY2	C4_2877
I3ITR9	C4_0200
I3ITR9	C4_2680
I3ITR9	C4_4642
I3JPH8	C4_2063
I3JCW2	C4_1674
I3JNY4	C4_0823
I3JNY4	C4_4185
I3JCD2	C4_2085
I3KNM6	C4_2085
I3KNM6	C4_0823
I3KNM6	C4_1674
I3JPU6	C4_3114
I3JPU6	C4_2085
I3KDT6	C4_0200
I3JF31	C4_1128
I3JF31	C4_4218
I3JF31	C4_4185
I3JF31	C4_0200
I3JF31	C4_2085
I3IWH7	C4_2683
I3IVV4	C4_1128
I3KC87	C4_0200
I3JJF6	C4_1128
I3JJF6	C4_1674
I3JJF6	C4_2063
I3JJF6	C4_0200
I3KF07	C4_4642
I3JCG6	C4_2085
I3K7B5	C4_3920
I3JP79	C4_0823
I3JP79	C4_1674
I3IUF1	C4_4218
I3KAE7	C4_2721
I3JPS3	C4_2085
I3JPS3	C4_4539
I3JPS3	C4_0270
I3KXQ6	C4_0200
I3K936	C4_0200
I3K936	C4_2085
I3K7Y2	C4_0823
I3K789	C4_1674
I3JZR3	C4_2063
I3JST3	C4_2063
I3JRW6	C4_2683
I3JRW6	C4_0200
I3JRW6	C4_3813
I3JRW6	C4_2085
I3JRW6	C4_0648
I3JRW6	C4_2784
I3JIG0	C4_0270
I3JHB5	C4_2721
I3JTD1	C4_4539
I3J187	C4_4539
I3KT20	C4_0200
I3JFK5	C4_2085
I3JFK5	C4_2063
I3JFK5	C4_1674
I3JFK5	C4_1128
I3J6W4	C4_1674
I3J6W4	C4_2085
I3J6W4	C4_2063
I3JK64	C4_2085
Q50LF6	C4_1674
Q50LF6	C4_2683
Q50LF6	C4_1128
Q50LF6	C4_4642
Q50LF6	C4_0200
I3JJX8	C4_1128
I3JJX8	C4_2683
I3JJX8	C4_2085
I3JJX8	C4_4598
I3JJX8	C4_3558
I3JJX8	C4_4642
I3JJX8	C4_2680
I3KA63	C4_1674
I3JSN6	C4_3114
I3K7R0	C4_4218
I3JRW9	C4_4642
I3K5T3	C4_4642
I3KDA1	C4_2085
I3KDA1	C4_2683
I3JZP4	C4_3114
I3JZP4	C4_0270
I3KZ04	C4_0270
I3J921	C4_1674
I3J921	C4_1128
I3JZ09	C4_2683
I3J2Y6	C4_2721
I3KR36	C4_4598
I3KR36	C4_0200
I3KR44	C4_4642
I3KBJ9	C4_0200
I3KIH1	C4_2085
I3IVR5	C4_0648
I3IVR5	C4_0200
I3KK86	C4_3114
I3IXN5	C4_1128
I3J5F8	C4_2085
I3KNM9	C4_2721
I3KNM9	C4_2085
I3KNM9	C4_1674
I3JLF9	C4_1674
I3JLF9	C4_0270
I3KE10	C4_1128
I3KTG0	C4_3813
I3KTG0	C4_2464
I3KTG0	C4_0416
I3KTG0	C4_3114
I3KTG0	C4_4218
I3KTG0	C4_4598
I3KTG0	C4_2683
I3KTG0	C4_1128
I3KTG0	C4_0200
I3JAL8	C4_1674
I3JAL8	C4_1128
I3JAL8	C4_0270
I3JAL8	C4_4642
I3JAL8	C4_2063
I3JJC0	C4_0200
I3JMR6	C4_2683
I3J6B5	C4_0200
I3KND6	C4_0270
I3JF79	C4_2683
I3KK53	C4_3114
I3J4H0	C4_1128
I3KBV5	C4_1674
I3J5A1	C4_0401
I3KM89	C4_2085
I3KM89	C4_0200
I3IWZ8	C4_0200
I3K2C6	C4_0200
I3K2C6	C4_4539
I3K2C6	C4_3114
I3K271	C4_4642
I3K271	C4_2085
I3K271	C4_2063
I3KFQ6	C4_0401
I3JS92	C4_0270
I3J2W3	C4_4218
I3J5T7	C4_4642
I3JSB5	C4_2683
I3JSB5	C4_2063
I3KFU0	C4_2683
I3JM68	C4_2721
I3JEV9	C4_1128
I3JEV9	C4_2063
I3JAJ8	C4_4642
I3IZV0	C4_2063
I3IZV0	C4_2085
I3IZV0	C4_1674
I3IZV0	C4_0200
I3KKY2	C4_1128
I3J0R7	C4_0823
I3J0R7	C4_2085
I3KC09	C4_1674
I3KYC1	C4_0270
I3K5M6	C4_1128
I3KJS2	C4_0416
I3K769	C4_2085
I3K769	C4_4539
I3IVJ4	C4_4539
I3JKM8	C4_2877
I3K1Y2	C4_4642
I3JKS3	C4_2721
I3KFZ6	C4_2063
I3KTP3	C4_0200
I3KTP3	C4_2721
I3KCM4	C4_0270
I3JKR2	C4_2063
I3JKR2	C4_0270
I3JKR2	C4_4539
I3J706	C4_4642
I3IVY3	C4_4642
I3JQE5	C4_0270
I3JGY5	C4_4642
I3K5J5	C4_2063
I3K5J5	C4_2085
I3KA97	C4_2085
I3KT73	C4_4642
I3J2V1	C4_0270
I3JB62	C4_1128
I3JU68	C4_1674
I3JU68	C4_1128
I3JAA5	C4_0270
I3KL78	C4_1128
I3JK79	C4_4642
I3JNK5	C4_4185
I3JNK5	C4_2085
I3JNK5	C4_3114
I3JNK5	C4_2683
I3JNK5	C4_2877
I3JNK5	C4_1128
I3JNK5	C4_3920
I3ITR4	C4_2085
I3KMK5	C4_4642
I3JYU5	C4_0823
I3JYU5	C4_0200
I3JJW4	C4_4642
I3JLK5	C4_2085
I3KU89	C4_2063
I3KDR2	C4_0270
I3KI61	C4_0123
I3JT87	C4_3114
I3JT87	C4_4185
I3K1V5	C4_1128
I3K1V5	C4_1674
I3KZN1	C4_4642
I3K3L6	C4_2683
I3JJY6	C4_0823
I3JJY6	C4_2085
I3JJY6	C4_2683
I3JE24	C4_0416
I3JE24	C4_0200
I3JE24	C4_2680
I3K158	C4_2683
I3J4S3	C4_2683
I3J4S3	C4_4642
I3J2D0	C4_0401
I3KPU5	C4_1674
I3KPU5	C4_0200
I3KR99	C4_1128
I3KSR2	C4_1128
I3IXP7	C4_3920
I3IXP7	C4_1128
I3IXP7	C4_2085
I3KEJ4	C4_0200
I3KB11	C4_2085
I3KB11	C4_0270
I3KB11	C4_1674
I3J2W0	C4_2085
I3JB93	C4_0200
I3KJ18	C4_2063
I3KT08	C4_2085
I3J9J1	C4_0270
I3J072	C4_2063
I3J072	C4_1674
I3J072	C4_2085
I3KSW4	C4_4539
I3IV16	C4_2085
I3IY47	C4_2085
I3JV21	C4_4539
I3KPR7	C4_0200
I3JPK4	C4_1918
I3IY73	C4_1128
I3K2V0	C4_4642
I3K761	C4_1128
I3JL31	C4_2063
I3K556	C4_2721
I3K556	C4_1674
I3K556	C4_2063
I3K556	C4_4642
I3K556	C4_4185
I3JL50	C4_0270
I3KJP7	C4_2683
I3KJP7	C4_0200
I3KVJ3	C4_1674
I3KQ18	C4_1128
I3KQ18	C4_2063
I3KTI3	C4_0200
I3KH01	C4_0270
I3KH01	C4_4185
I3JMS7	C4_2085
I3JTX5	C4_2721
I3JJ73	C4_0200
I3JJ73	C4_4642
I3KQN5	C4_0270
I3KIG3	C4_0416
I3KTT8	C4_4539
I3IXY5	C4_0200
I3J9K3	C4_2085
I3JT97	C4_4642
I3J6H3	C4_4185
I3KTY7	C4_2085
I3K6Q1	C4_0123
I3K6Q1	C4_1674
I3K6Q1	C4_2721
I3JNM6	C4_0200
I3IVM8	C4_2683
I3IVM8	C4_0123
I3J6I6	C4_1674
I3JGN8	C4_1128
I3KK04	C4_2721
I3JMG5	C4_0200
I3KTT5	C4_4539
I3JNC0	C4_2085
O13019	C4_0200
I3KHU8	C4_4642
I3IU01	C4_2085
I3IU01	C4_2063
I3J0P3	C4_0270
I3KME8	C4_1674
I3KME8	C4_2721
I3KME8	C4_2085
I3KME8	C4_2063
I3JDE8	C4_0200
I3JDE8	C4_2683
I3JDE8	C4_0416
I3KKC0	C4_0270
I3KST3	C4_0823
I3KST3	C4_1674
I3KST3	C4_2063
I3KST3	C4_4642
I3KIU6	C4_0270
I3KIU6	C4_2683
I3KIU6	C4_2085
I3KAZ1	C4_1674
I3KW83	C4_1674
I3KW83	C4_4539
I3KRV5	C4_2063
I3JU64	C4_4642
I3JS79	C4_1674
I3JS79	C4_2063
I3K2L1	C4_1128
I3KV49	C4_2683
I3K287	C4_1674
I3J9C5	C4_0270
I3J1J1	C4_4642
I3KMU0	C4_4539
I3KAU4	C4_4642
I3KAU4	C4_0200
I3JWT9	C4_2683
I3KK52	C4_3114
I3JGT4	C4_0200
I3JGT4	C4_2085
I3K0L5	C4_4642
I3J0P2	C4_1128
I3K875	C4_4185
I3K875	C4_4539
I3K875	C4_2063
I3K875	C4_2721
I3K875	C4_4598
I3K875	C4_2683
I3K875	C4_3114
I3K875	C4_4642
I3K875	C4_0270
I3KRC9	C4_0949
I3J233	C4_4642
I3KIJ5	C4_1128
I3KLE5	C4_1674
I3JMY1	C4_2063
I3KYD0	C4_0200
I3KYD0	C4_2085
I3KYD0	C4_1674
I3KYD0	C4_0823
I3KRM6	C4_0200
I3KRM6	C4_0648
I3KRM6	C4_2680
I3KRM6	C4_0416
I3KP07	C4_1128
I3K3Y3	C4_0823
I3K3Y3	C4_4185
I3KHC4	C4_2085
I3KNE6	C4_0401
I3KNE6	C4_0416
I3KNE6	C4_0949
I3KNE6	C4_2085
I3KNE6	C4_0200
I3KNE6	C4_4598
I3KNE6	C4_2683
I3KJX7	C4_2085
I3JWN9	C4_0270
I3K2H5	C4_0200
I3KIY3	C4_2063
I3J4E9	C4_0200
I3KL45	C4_0200
I3K8V4	C4_0823
I3J7L4	C4_2063
I3JZJ2	C4_2085
I3JZJ2	C4_0200
I3KLI6	C4_2683
I3JLW4	C4_3114
I3IU36	C4_2085
I3KH82	C4_0200
I3J3T7	C4_1674
I3J3T7	C4_2063
I3J5M6	C4_4642
I3J5M6	C4_2721
I3KD07	C4_1128
I3JX39	C4_2063
I3JX39	C4_2085
I3JP46	C4_1128
I3J9A5	C4_0123
I3J9A5	C4_1128
I3J9A5	C4_2085
I3K5Q8	C4_4218
I3K5Q8	C4_1674
I3KF54	C4_2683
I3JRH6	C4_4642
I3KZE4	C4_0823
I3JNZ0	C4_0823
I3JNZ0	C4_1128
I3JNZ0	C4_1674
I3JDD2	C4_2683
I3J1P6	C4_2721
I3KDX5	C4_2721
I3JP35	C4_1128
I3JQ55	C4_1674
I3J440	C4_0401
I3KMN8	C4_2683
I3KMN8	C4_0200
I3KMN8	C4_2784
I3KMN8	C4_2721
I3JGN2	C4_2063
I3KT80	C4_4539
I3J134	C4_0200
I3KNI1	C4_4642
I3KDV2	C4_2063
I3IV55	C4_2085
I3JC77	C4_2877
I3JC77	C4_0123
I3JC77	C4_1674
I3JAN8	C4_0401
I3KK74	C4_2683
I3KK69	C4_1128
I3KK69	C4_1674
I3KK69	C4_4642
I3JPG4	C4_1674
I3JGM2	C4_2063
I3JGM2	C4_0324
I3KAH9	C4_4642
I3J6R2	C4_0270
I3KUM0	C4_2085
I3KG46	C4_0823
I3JUP2	C4_1128
I3JUP2	C4_0270
I3K531	C4_2085
I3KQH6	C4_0200
I3KRK7	C4_2784
I3KRK7	C4_0200
I3KAE9	C4_4642
I3KQF9	C4_0270
I3J2K9	C4_4539
I3JC10	C4_0200
I3KW92	C4_0416
I3JG90	C4_2683
I3JG90	C4_0416
I3JG90	C4_1128
I3JG90	C4_2085
I3JG90	C4_4185
I3JG90	C4_4642
I3J7Y3	C4_2063
I3K3G0	C4_2721
I3KSW2	C4_0270
I3K1W8	C4_2683
I3KRR7	C4_2085
I3KWY2	C4_2085
I3JY27	C4_4642
I3JKP6	C4_0200
I3JCE9	C4_2085
I3JCE9	C4_4185
I3JCE9	C4_1128
I3JCE9	C4_2721
I3JCE9	C4_3114
I3JCE9	C4_4598
I3JCE9	C4_2063
I3JXJ0	C4_4642
I3K2H9	C4_2927
I3JY98	C4_3114
I3JPZ3	C4_2085
I3JPZ3	C4_2683
I3J6A1	C4_1128
I3J6A1	C4_3920
I3J6A1	C4_4642
I3KUD4	C4_1674
I3KW94	C4_1128
I3K4M0	C4_0123
I3J5R9	C4_4642
I3IXZ1	C4_2063
I3JSM4	C4_4185
I3KBZ4	C4_0123
I3JQ71	C4_1674
I3JQ71	C4_2063
I3JQ71	C4_0200
I3KN25	C4_1128
I3KN25	C4_2063
I3KN25	C4_0401
I3KN25	C4_2683
I3KN25	C4_0200
I3KKX8	C4_4185
I3KKX8	C4_3920
I3KKX8	C4_3114
I3K529	C4_1128
I3KA09	C4_0416
I3KA09	C4_0200
I3KA09	C4_2683
I3JMB7	C4_1674
I3KUI3	C4_4185
I3JVG0	C4_2085
I3JVG0	C4_0200
I3JVG0	C4_1128
I3JVG0	C4_2063
I3KUI8	C4_0270
I3K9X2	C4_2063
I3KKU7	C4_2085
I3KKU7	C4_1674
I3KKU7	C4_1128
I3K425	C4_0217
I3J1F1	C4_4642
I3KRY1	C4_1674
I3JF25	C4_2721
I3IVP0	C4_2063
I3K6A3	C4_1128
I3IWN4	C4_2680
I3IWN4	C4_4642
I3IWN4	C4_4598
I3IWN4	C4_0200
I3JUW4	C4_0270
I3JMQ9	C4_4185
I3JMQ9	C4_2085
I3J005	C4_1674
I3JQC4	C4_4185
I3JQC4	C4_4642
I3IXA6	C4_0200
I3IXA6	C4_0648
I3IXA6	C4_4185
I3IXA6	C4_1128
I3K9C9	C4_0270
I3K9C9	C4_2085
I3JJB6	C4_1674
I3K7S3	C4_2721
I3JSK5	C4_4218
I3JSK5	C4_1674
I3JSK5	C4_2063
I3K2H8	C4_4642
I3JJQ2	C4_0270
I3J1I7	C4_4185
I3KA29	C4_1674
I3KA29	C4_2063
I3JMW9	C4_0823
I3JU46	C4_1674
I3KDJ7	C4_0200
I3KDJ7	C4_4642
I3K532	C4_4539
I3JWK9	C4_4642
I3KGK5	C4_0200
I3J1F5	C4_1674
I3JRV3	C4_2683
I3JUI5	C4_0200
I3KIL3	C4_2085
I3IYU3	C4_4642
I3JUC0	C4_1674
I3JUC0	C4_2721
I3KBR7	C4_2085
I3JFU0	C4_3114
I3KTH7	C4_4642
I3J0Z0	C4_0200
I3KGF4	C4_2683
I3KT51	C4_4642
I3K5X5	C4_4642
I3J0E9	C4_2683
I3KDQ0	C4_0200
I3KDQ0	C4_4539
I3KDQ0	C4_2680
I3KDQ0	C4_0648
I3KDQ0	C4_2683
I3KQL3	C4_2085
I3KQL3	C4_0823
I3K5Z9	C4_2085
I3IWX8	C4_0270
I3J204	C4_0270
I3J204	C4_1674
I3JXR9	C4_1128
I3JXR9	C4_4185
I3JXR9	C4_2085
I3K4H4	C4_0270
I3JF48	C4_1674
I3KI45	C4_4642
I3JPJ1	C4_3750
I3KPU3	C4_4642
I3KNR9	C4_0270
I3KRV3	C4_2063
I3JH38	C4_1128
I3JH38	C4_0270
I3IZW9	C4_2063
I3IZW9	C4_4539
I3IZW9	C4_2721
I3K4J0	C4_0200
I3J2B8	C4_0823
I3JNA4	C4_4218
I3JNA4	C4_0200
I3JNA4	C4_2085
I3JSU2	C4_3114
I3JIK0	C4_0823
I3K8S9	C4_2085
I3JDH7	C4_2085
I3J3I8	C4_0200
I3IV48	C4_0270
I3IV48	C4_2063
I3K3I2	C4_2063
I3IX87	C4_0270
I3JEH4	C4_1128
I3J2K8	C4_4539
I3IXM8	C4_4539
I3IXM8	C4_3114
I3JYP0	C4_2683
I3JDJ5	C4_0823
I3JQ92	C4_4539
I3KII6	C4_1128
I3KTT6	C4_4539
I3JYC6	C4_0401
I3KDZ2	C4_2085
I3IVV5	C4_1128
I3KID3	C4_1128
I3KID3	C4_1674
I3KID3	C4_2085
I3KID3	C4_2721
I3JP36	C4_3114
I3KKY3	C4_2683
I3K750	C4_2063
I3K655	C4_4642
I3J7Q9	C4_0270
I3JCI1	C4_1128
I3JCI1	C4_0200
I3JCI1	C4_2063
I3JMK8	C4_0270
I3KR43	C4_4642
I3K4T4	C4_2721
I3K4T4	C4_0270
I3K4T4	C4_2085
I3JIV9	C4_3114
I3JIV9	C4_1674
I3JIV9	C4_4642
I3JHR3	C4_4642
I3IVL5	C4_2085
I3KS44	C4_1128
I3JYY3	C4_0200
I3K727	C4_2085
I3JLQ4	C4_0351
I3KPP4	C4_2085
I3KPP4	C4_2063
I3KPP4	C4_1674
I3K4T9	C4_0123
I3JW02	C4_4185
I3JQE4	C4_1128
I3K426	C4_0270
I3JEY1	C4_4218
I3JEY1	C4_1674
I3JEY1	C4_0401
I3JEY1	C4_1128
I3JBB4	C4_0200
I3K1N3	C4_2683
I3K1N3	C4_1128
I3JCZ4	C4_2683
I3JC39	C4_3750
I3JG29	C4_3114
I3JQF0	C4_3114
I3KQ53	C4_2683
I3K5E4	C4_0270
I3IZQ2	C4_4218
I3KJS6	C4_2085
I3JS63	C4_0014
I3KB32	C4_2721
I3KK63	C4_2721
I3KYP5	C4_0401
I3K2B4	C4_2085
I3KBV4	C4_0123
I3KBV4	C4_1674
I3KSA7	C4_0200
I3JWE6	C4_3114
I3JKA5	C4_2063
I3K890	C4_2085
I3JAU8	C4_0200
I3JAU8	C4_1128
I3JAU8	C4_4218
I3JAU8	C4_4539
I3JAU8	C4_1674
I3JAU8	C4_4185
I3JAU8	C4_0270
I3K1N8	C4_0823
I3K1N8	C4_3114
I3K1N8	C4_2721
I3KI80	C4_4218
I3K647	C4_2085
I3KNG6	C4_0200
I3K6P0	C4_0200
I3JFS5	C4_1674
I3JIU1	C4_1128
I3K139	C4_1674
I3K3X9	C4_0270
I3JCB1	C4_2683
I3JCB1	C4_2085
I3K0U3	C4_3920
I3IW09	C4_2063
I3IW09	C4_0270
I3KL81	C4_0270
I3KNN1	C4_1674
I3KB74	C4_4218
I3KFG0	C4_1128
I3KFG0	C4_3920
I3KFG0	C4_4642
I3KFG0	C4_2721
I3KFG0	C4_0270
I3K8X5	C4_0200
I3J0T1	C4_0270
I3IYT1	C4_2085
I3JVH1	C4_2085
I3KE22	C4_1674
I3KUR8	C4_1128
I3KUR8	C4_1674
I3KUR8	C4_4642
I3K9L0	C4_4642
I3KS30	C4_2063
I3K082	C4_1128
I3KAK2	C4_4185
I3KAK2	C4_2721
I3KAK2	C4_0270
I3IYY1	C4_0270
I3IYY1	C4_1918
I3IYY1	C4_1674
I3IYY3	C4_4642
I3JIA6	C4_1674
I3KWH2	C4_0217
I3KWH2	C4_0200
I3KEM6	C4_2683
I3J3T8	C4_0200
I3JNB8	C4_1674
I3JNB8	C4_4642
I3J315	C4_2085
I3KRL0	C4_3114
I3JAJ9	C4_4642
I3KDS6	C4_1128
I3K0Q8	C4_4185
I3J4F3	C4_0200
I3K9Z8	C4_2063
I3K3T1	C4_4185
I3JVR0	C4_4218
I3JZ10	C4_2683
I3JZ10	C4_0270
I3KDK3	C4_2085
I3JN45	C4_4539
I3KSB0	C4_0200
I3JLU0	C4_2085
I3KX36	C4_0270
I3J024	C4_0270
I3J024	C4_4642
I3J024	C4_1674
I3K8G6	C4_0200
I3K9F5	C4_0200
I3K171	C4_0270
I3KE39	C4_4642
I3KTH9	C4_2085
I3JH54	C4_1128
I3JH54	C4_2063
I3JH54	C4_2085
I3JH54	C4_1674
I3JK52	C4_2085
I3IZV9	C4_0270
I3KTX0	C4_1128
I3IUS4	C4_2063
I3JD49	C4_2063
I3JBP1	C4_0416
I3JBP1	C4_4539
I3JBP1	C4_0648
I3IYR2	C4_2063
I3KGY7	C4_2063
I3KGY7	C4_0416
I3KGY7	C4_4539
I3KBD5	C4_0123
I3KD68	C4_1674
I3KD68	C4_1128
I3KE81	C4_0200
I3KE81	C4_1128
I3K102	C4_0200
I3K0U2	C4_3114
I3K0U2	C4_4642
I3KGZ0	C4_2063
I3J137	C4_2063
I3K734	C4_4642
I3J913	C4_0200
I3JY28	C4_2721
I3J2J5	C4_2085
I3J5R5	C4_4642
I3IYG8	C4_4185
I3IU34	C4_0823
I3IU34	C4_2085
I3IU34	C4_2063
I3KA64	C4_0823
I3KWC1	C4_0200
I3K1Y6	C4_1674
I3K1Y6	C4_4642
I3JTE2	C4_2063
I3K9R2	C4_2063
I3K9R2	C4_3750
I3K9R2	C4_1674
I3K9R2	C4_2085
I3K9R2	C4_1128
I3J6U9	C4_2085
I3J8U6	C4_0200
I3KVU0	C4_4642
I3J090	C4_2683
I3KG81	C4_1674
I3J928	C4_2085
I3K6P3	C4_1674
I3K6P3	C4_0270
I3KFX4	C4_2063
I3KFX4	C4_2085
I3KFE2	C4_2063
I3JJ71	C4_4642
I3KEI6	C4_4642
I3JLW3	C4_3114
I3IUA1	C4_2063
I3K302	C4_1128
I3KUS2	C4_2085
I3KN87	C4_0200
I3JB44	C4_2085
I3JFI6	C4_2085
I3KLD0	C4_4642
I3K8S6	C4_3750
I3J3W1	C4_1674
I3J3W1	C4_1128
I3J3W1	C4_0270
I3J3W1	C4_0200
I3J2F8	C4_3114
I3JSQ9	C4_2085
I3KUR2	C4_4642
I3JKM3	C4_0200
I3JWY0	C4_0123
I3K5H2	C4_0200
I3JN26	C4_0270
I3KW67	C4_0200
I3K324	C4_4642
I3K742	C4_0123
I3J219	C4_2721
I3J219	C4_0949
I3J219	C4_2784
I3J219	C4_0200
I3J219	C4_4598
I3JKN4	C4_4642
I3K5X6	C4_1128
I3JJR8	C4_0823
I3JNH3	C4_0200
I3KSJ2	C4_4539
I3K1C5	C4_0200
I3K3U0	C4_0270
I3KY60	C4_2721
I3KY60	C4_2085
I3KY60	C4_0270
I3KHV7	C4_0200
I3JRF9	C4_2721
I3K8B4	C4_1128
I3K8B4	C4_1674
I3K500	C4_2085
I3K500	C4_2683
I3K500	C4_2063
I3K6S2	C4_1674
I3K6S2	C4_2063
I3KHW1	C4_2063
I3J9E2	C4_2721
I3J9E2	C4_2063
I3J9E2	C4_0200
I3JYF9	C4_3920
I3JYF9	C4_2063
I3K3Q7	C4_0416
I3IXX3	C4_2721
I3KDA2	C4_2085
I3KUI7	C4_2683
I3KUI7	C4_4185
I3KUI7	C4_0270
I3KUI7	C4_1128
I3KUI7	C4_1674
I3K0I7	C4_2085
I3KKG1	C4_1674
I3J1I2	C4_4642
I3K4K6	C4_0200
I3J0D0	C4_2063
I3KF36	C4_4218
I3J5J0	C4_2063
I3J5J0	C4_2721
I3ITU6	C4_1128
I3JW37	C4_4218
I3JLP5	C4_2085
I3JLP5	C4_2063
I3JLP5	C4_1674
I3J8T4	C4_0823
I3JYW8	C4_1674
I3K2S9	C4_0200
I3KMN3	C4_1674
I3JRM7	C4_2085
I3JRM7	C4_1674
I3JRM7	C4_2063
I3KPK1	C4_0270
I3KXM2	C4_0823
I3JSW6	C4_4185
I3JSW6	C4_2085
I3JSW6	C4_1128
I3KGK3	C4_2721
I3JQZ4	C4_0823
I3JQZ4	C4_1128
I3JQZ4	C4_4185
I3J4L3	C4_0401
I3KLW5	C4_0270
I3KLW5	C4_2683
I3K4L4	C4_1674
I3JMX4	C4_2085
I3K351	C4_1674
I3JJF5	C4_0823
I3JJF5	C4_0200
I3JJF5	C4_1128
I3JPV6	C4_1128
I3JPV6	C4_1674
I3JPV6	C4_2063
I3KQU7	C4_4642
I3J927	C4_1674
I3J927	C4_2085
I3J927	C4_2063
I3JFR4	C4_2085
I3KRW9	C4_2721
I3KRW9	C4_0200
I3K416	C4_1674
I3K539	C4_4539
I3K639	C4_4642
I3K639	C4_2063
I3KLA9	C4_0823
I3J8K8	C4_0823
I3KJ04	C4_0270
I3JBX0	C4_2085
I3KX23	C4_2063
Q8AWF2	C4_2721
I3J5X5	C4_0200
I3J5X5	C4_2085
I3J5X5	C4_1674
I3JQ01	C4_1128
I3JQ01	C4_1674
I3JNT3	C4_2085
I3KG27	C4_2063
I3KG27	C4_1674
I3KG27	C4_4539
I3J2H1	C4_2784
I3KW86	C4_2085
I3JZU4	C4_0200
I3JQD6	C4_4218
I3JQD6	C4_2063
I3KTE5	C4_0270
I3KTE5	C4_2085
I3JN21	C4_1674
I3JN21	C4_2063
I3JMS0	C4_2683
I3JB45	C4_1128
I3JB45	C4_4539
I3JLI5	C4_0270
I3IWP1	C4_0270
I3IWP1	C4_0823
I3KFV3	C4_2683
I3K4I1	C4_2085
I3ITZ0	C4_2063
I3JVR8	C4_1674
I3JVR8	C4_2085
Q8JIZ8	C4_2721
I3KWM5	C4_0200
I3KWM5	C4_2085
I3KWM5	C4_3114
I3K4Q8	C4_0200
I3JUR2	C4_2085
I3KH79	C4_0200
I3JY80	C4_0200
I3K508	C4_4642
I3JQV6	C4_2063
I3JQV6	C4_2721
I3K891	C4_2085
I3JY32	C4_1674
I3JY32	C4_4642
I3JY32	C4_2063
I3IZR6	C4_0200
I3JQW6	C4_4539
I3JQW6	C4_4642
I3KP82	C4_1128
I3J745	C4_2877
I3J745	C4_2683
I3J0P5	C4_0648
I3J0P5	C4_0200
I3J0P5	C4_2680
I3JJU6	C4_0200
I3J7H6	C4_0270
I3J7H6	C4_0200
I3J7H6	C4_2683
I3J7H6	C4_1128
I3IUU1	C4_2085
I3JHE0	C4_1128
I3IUN3	C4_2721
I3IUN3	C4_1128
I3JMN4	C4_0200
I3JMN4	C4_4539
I3K703	C4_0200
I3J9U5	C4_1674
I3J9U5	C4_4539
I3J9U5	C4_2085
I3J4H4	C4_2085
I3KKX6	C4_4218
I3KKX6	C4_1128
I3JQS4	C4_4642
I3JZZ5	C4_2683
I3K867	C4_0270
I3K867	C4_1128
I3K867	C4_4598
I3K867	C4_2721
I3K867	C4_2683
I3K867	C4_2464
I3K867	C4_3114
I3K867	C4_2085
I3K867	C4_0613
I3K867	C4_0823
I3K867	C4_4185
I3JQA0	C4_1674
I3JDJ3	C4_1128
I3JV15	C4_0123
I3JV15	C4_1674
I3JV15	C4_3558
I3JEL2	C4_1674
I3JEL2	C4_0270
I3JEL2	C4_4642
I3JYH5	C4_4218
I3JNW4	C4_4642
I3K4Z5	C4_0270
[truncated: 202 more rows]
